# Supplementary material for: Natural perovskite: (CaII 0.95 (1)CeIII 0.011 (2)NaI 0.010 (4))(FeIII 0.022 (2)TiIV 0.98 (1))O3
Source: Acta Crystallogr Sect E Struct Rep Online. 2008 Aug 30;64(Pt 9):i65. doi: 10.1107/S1600536808026421 (PMC2960598; doi:10.1107/S1600536808026421)
Supplement: Supplementary file 1 [file e-64-00i65-sup1.cif]

##############################################################################
###                                                                        ###
###        Electronic paper (Acta Crystallographica Section E)             ###
###                                                                        ###
##############################################################################
#                                                                            #
# This CIF contains the data in a paper accepted for publication in Acta     #
# Crystallographica Section E. It conforms to the requirements of Notes      #
# for Authors for Section E, and has been peer reviewed under the auspices   #
# of the IUCr Commission on Journals.                                        #
#                                                                            #
# Full details of the Crystallographic Information File format               #
# are given in the paper "The Crystallographic Information File (CIF):       #
# a New Standard Archive File for Crystallography" by S. R. Hall, F. H.      #
# Allen and I. D. Brown [Acta Cryst. (1991), A47, 655-685].                  #
#                                                                            #
# The current version of the core CIF dictionary is obtainable from          #
# ftp://ftp.iucr.org/pub/cif_core.dic. The current version number is 2.4.    #
#                                                                            #
# Software is freely available for graphical display of the structure(s) in  #
# this CIF.  For information consult the CIF home page http://www.iucr.org/  #
# cif/home.html                                                              #
#                                                                            #
# This file may be used for bona fide research purposes within the           #
# scientific community so long as proper attribution is given to the journal # 
# article from which it was obtained.                                        #
#                                                                            #
##############################################################################
                                             
data_global
_audit_creation_method     'form.cif (version 2.0)'
_journal_data_validation_number     ?
_journal_date_recd_electronic     2008-07-16
_journal_date_accepted     2008-08-16
_journal_name_full     'Acta Crystallographica, Section E'
_journal_year     2008
_journal_volume     64
_journal_issue      9
_journal_page_first     i65
_journal_page_last     i65
_journal_paper_category     QI
_journal_coeditor_code     MG2053
_publ_contact_author_name     'Fernandes, Nelson G.'
_publ_contact_author_address
;
Department of Chemistry
Federal University of Minas Gerais
Av. Ant\^onio Carlos 6627, 31270-901 Belo Horizonte, Brazil
;
_publ_contact_author_email     ngfernandes@ufmg.br
_publ_contact_author_fax     '+55 31 34095700 '
_publ_contact_author_phone     '+55 31 34095769 '
_publ_section_title
;\
Natural perovskite:
(Ca^II^~0.95 (1)~Ce^III^~0.011 (2)~Na^I^~0.010 (4)~)\
(Fe^III^~0.022 (2)~Ti^IV^~0.98 (1)~)O~3~
;
loop_
    _publ_author_name
    _publ_author_address
    'Gravina, \'Erica G.'
;
Department of Chemistry
Federal University of Minas Gerais
Av. Ant\^onio Carlos 6627, 31270-901 Belo Horizonte, Brazil
;
    'Ayala, Jos\'e D.'
;
Department of Chemistry
Federal University of Minas Gerais
Av. Ant\^onio Carlos 6627, 31270-901 Belo Horizonte, Brazil
;
    'Fernandes, Nelson G.'
;
Department of Chemistry
Federal University of Minas Gerais
Av. Ant\^onio Carlos 6627, 31270-901 Belo Horizonte, Brazil
;
data_I
_chemical_name_systematic
;
calcium caesium sodium iron titanium oxide
;
_chemical_name_common     'perovskite'
_chemical_formula_moiety     'Na0.01 Ca0.96 Fe0.02 Ti0.98 Ce0.01 O3'
_chemical_formula_sum     'Ca0.96 Ce0.01 Fe0.02 Na0.01 O3 Ti0.98'
_chemical_formula_weight     136.40
_symmetry_cell_setting     orthorhombic
_symmetry_space_group_name_H-M     'P b n m'
_symmetry_space_group_name_Hall     '-P 2c 2ab'
loop_
    _symmetry_equiv_pos_as_xyz
    'x, y, z'
    '-x, -y, z+1/2'
    'x+1/2, -y+1/2, -z'
    '-x+1/2, y+1/2, -z+1/2'
    '-x, -y, -z'
    'x, y, -z-1/2'
    '-x-1/2, y-1/2, z'
    'x-1/2, -y-1/2, z-1/2'
_cell_length_a     5.3818(4)
_cell_length_b     5.4431(4)
_cell_length_c     7.6450(5)
_cell_angle_alpha     90.00
_cell_angle_beta     90.00
_cell_angle_gamma     90.00
_cell_volume     223.95(3)
_cell_formula_units_Z     4
_cell_measurement_reflns_used     40
_cell_measurement_theta_min     4.63
_cell_measurement_theta_max     56.84
_cell_measurement_temperature     298(2)
_exptl_crystal_description     octahedral
_exptl_crystal_colour     grey
_exptl_crystal_size_max     0.2
_exptl_crystal_size_mid     0.15
_exptl_crystal_size_min     0.15
_exptl_crystal_density_diffrn     4.045
_exptl_crystal_density_method     'not measured'
_exptl_crystal_F_000     262.9
_exptl_absorpt_coefficient_mu     5.936
_exptl_absorpt_correction_type     refdelf
_exptl_absorpt_process_details
;
(SHELXL97; Sheldrick, 2008)
;
_exptl_absorpt_correction_T_min     0.356
_exptl_absorpt_correction_T_max     0.409
_exptl_special_details
;
Room temperature single-crystal X-ray diffraction standard experiment
;
_diffrn_ambient_temperature     298
_diffrn_radiation_type     MoK\a
_diffrn_radiation_wavelength     0.71073
_diffrn_radiation_source     'fine-focus sealed tube'
_diffrn_radiation_monochromator     graphite
_diffrn_measurement_device_type     'Siemens P4'
_diffrn_measurement_method     \q/2\q
_diffrn_reflns_number     2383
_diffrn_reflns_av_R_equivalents     0.0328
_diffrn_reflns_av_sigmaI/netI     0.0180
_diffrn_reflns_theta_min     4.63
_diffrn_reflns_theta_max     56.84
_diffrn_reflns_theta_full     56.84
_diffrn_measured_fraction_theta_max     1.000
_diffrn_measured_fraction_theta_full     1.000
_diffrn_reflns_limit_h_min     -1
_diffrn_reflns_limit_h_max     12
_diffrn_reflns_limit_k_min     -1
_diffrn_reflns_limit_k_max     12
_diffrn_reflns_limit_l_min     -1
_diffrn_reflns_limit_l_max     18
_diffrn_standards_number     3
_diffrn_standards_interval_count     197
_diffrn_standards_interval_time     60.0
_diffrn_standards_decay_%     0.75
loop_
    _diffrn_standard_refln_index_h
    _diffrn_standard_refln_index_k
    _diffrn_standard_refln_index_l
    4 2 0
    1 1 6
    3 3 2
_refine_special_details
;
Refinement of <i>F</i>^2^ against ALL reflections. The weighted <i>R</i>-factor
<i>wR</i> and goodness of fit <i>S</i> are based on <i>F</i>^2^, conventional
<i>R</i>-factors <i>R</i> are based on <i>F</i>, with <i>F</i> set to zero for
negative <i>F</i>^2^. The threshold expression of <i>F</i>^2^ >
\s(<i>F</i>^2^) is used only for calculating <i>R</i>-factors(gt) <i>etc</i>.
and is not relevant to the choice of reflections for refinement.
<i>R</i>-factors based on <i>F</i>^2^ are statistically about twice as large
as those based on <i>F</i>, and <i>R</i>- factors based on ALL data will be
even larger.
;
_reflns_number_total     1594
_reflns_number_gt     1527
_reflns_threshold_expression     'I>2s(I)'
_refine_ls_structure_factor_coef     Fsqd
_refine_ls_matrix_type     full
_refine_ls_R_factor_all     0.0429
_refine_ls_R_factor_gt     0.0405
_refine_ls_wR_factor_gt     0.1013
_refine_ls_wR_factor_ref     0.1031
_refine_ls_goodness_of_fit_ref     1.251
_refine_ls_restrained_S_all     1.251
_refine_ls_number_reflns     1594
_refine_ls_number_parameters     31
_refine_ls_number_restraints     0
_refine_ls_hydrogen_treatment     .
_refine_ls_weighting_scheme     calc
_refine_ls_weighting_details
         'calc w=1/[\s^2^(Fo^2^)+(0.0192P)^2^+1.1174P] where P=(Fo^2^+2Fc^2^)/3'
_atom_sites_solution_hydrogens     .
_atom_sites_solution_primary     direct
_atom_sites_solution_secondary     difmap
_refine_ls_shift/su_max     0.000
_refine_ls_shift/su_mean     0.000
_refine_diff_density_max     2.009
_refine_diff_density_min     -2.882
_refine_ls_extinction_method     'SHELXL97 (Sheldrick, 2008)'
_refine_ls_extinction_coef     0.045(5)
_refine_ls_extinction_expression
                                  'Fc^*^=kFc[1+0.001xFc^2^\l^3^/sin(2\q)]^-1/4^'
loop_
    _atom_type_symbol
    _atom_type_description
    _atom_type_scat_dispersion_real
    _atom_type_scat_dispersion_imag
    _atom_type_scat_source
    O O2- 0.047 0.032 'Rez, et al,  (1994). Acta Cryst. A50, 481-497'
    Ca Ca2+ 0.2262 0.3064
                         'International Tables Vol C Tables 4.2.6.8 and 6.1.1.4'
    Ti Ti4+ 0.2776 0.4457
                         'International Tables Vol C Tables 4.2.6.8 and 6.1.1.4'
    Fe Fe3+ 0.3463 0.8444
                         'International Tables Vol C Tables 4.2.6.8 and 6.1.1.4'
    Ce Ce3+ -0.2486 2.6331
                         'International Tables Vol C Tables 4.2.6.8 and 6.1.1.4'
    Na Na1+ 0.0362 0.0249
                         'International Tables Vol C Tables 4.2.6.8 and 6.1.1.4'
_computing_data_collection     'XSCANS (Siemens, 1991)'
_computing_cell_refinement     'XSCANS (Siemens, 1991)'
_computing_data_reduction     'XSCANS (Siemens, 1991)'
_computing_structure_solution     'SHELXS97 (Sheldrick, 2008)'
_computing_structure_refinement     'SHELXL97 (Sheldrick, 2008)'
_computing_molecular_graphics     'CrystalMaker (CrystalMaker, 2007)'
_computing_publication_material     'WinGX (Farrugia, 1999)'
loop_
    _atom_site_type_symbol
    _atom_site_label
    _atom_site_fract_x
    _atom_site_fract_y
    _atom_site_fract_z
    _atom_site_U_iso_or_equiv
    _atom_site_adp_type
    _atom_site_calc_flag
    _atom_site_refinement_flags
    _atom_site_occupancy
    _atom_site_disorder_assembly
    _atom_site_disorder_group
    Ca2+ Ca 0.50660(7) 0.53492(7) 0.2500 0.00739(7) Uani d SP 0.951(7) . .
    Ce3+ Ce 0.50660(7) 0.53492(7) 0.2500 0.0074(11) Uani d SP 0.01 . .
    Na+ Na 0.50660(7) 0.53492(7) 0.2500 0.0074(11) Uani d SP 0.01 . .
    Ti4+ Ti 0.0000 0.5000 0.5000 0.00487(6) Uani d SP 0.977(7) . .
    Fe3+ Fe 0.0000 0.5000 0.5000 0.0049(11) Uani d SP 0.02 . .
    O O1 0.0713(3) 0.4842(3) 0.2500 0.00743(19) Uani d S 1 . .
    O O2 0.21101(17) 0.21143(18) 0.53714(14) 0.00728(15) Uani d . 1 . .
loop_
    _atom_site_aniso_label
    _atom_site_aniso_U_11
    _atom_site_aniso_U_22
    _atom_site_aniso_U_33
    _atom_site_aniso_U_12
    _atom_site_aniso_U_13
    _atom_site_aniso_U_23
    Ca 0.00587(16) 0.00800(13) 0.00831(13) 0.00138(8) 0.000 0.000
    Ce 0.006(3) 0.00800(16) 0.00831(13) 0.00138(13) 0.000 0.000
    Na 0.006(3) 0.00800(16) 0.00831(13) 0.00138(13) 0.000 0.000
    Ti 0.00482(11) 0.00595(10) 0.00384(9) 0.00000(6) -0.00004(6) -0.00027(6)
    Fe 0.005(3) 0.00595(11) 0.00384(10) 0.00000(6) -0.00004(6) -0.00027(9)
    O1 0.0072(4) 0.0104(4) 0.0047(4) -0.0005(3) 0.000 0.000
    O2 0.0060(3) 0.0072(3) 0.0087(3) 0.0020(2) 0.0005(2) 0.0010(2)
_geom_special_details
;
All e.s.d.'s (except the e.s.d. in the dihedral angle between two l.s. planes)
are estimated using the full covariance matrix. The cell e.s.d.'s are taken
into account individually in the estimation of e.s.d.'s in distances, angles
and torsion angles; correlations between e.s.d.'s in cell parameters are only
used when they are defined by crystal symmetry. An approximate (isotropic)
treatment of cell e.s.d.'s is used for estimating e.s.d.'s involving l.s.
planes.
;
loop_
    _geom_bond_atom_site_label_1
    _geom_bond_atom_site_label_2
    _geom_bond_site_symmetry_2
    _geom_bond_distance
    _geom_bond_publ_flag
    Ca O1 . 2.3586(16) no
    Ca O2 8_665 2.3783(11) no
    Ca O2 3_556 2.3783(11) no
    Ca O1 7_665 2.4814(16) no
    Ca O2 5_666 2.6199(11) no
    Ca O2 2_664 2.6199(11) no
    Ca O2 4 2.6671(11) no
    Ca O2 7_665 2.6671(11) no
    Ca O1 7_655 3.0266(16) no
    Ca O1 1_655 3.0518(16) no
    Ti O1 . 1.9513(3) no
    Ti O1 5_566 1.9513(3) no
    Ti O2 7_665 1.9555(9) no
    Ti O2 3_456 1.9555(9) no
    Ti O2 5_566 1.9589(9) no
    Ti O2 . 1.9589(9) no
    Ti Ce 3_466 3.1721(4) no
    Ti Ca 3_466 3.1721(4) no
    Ti Ce 7_655 3.1721(4) no
    Ti Ca 7_655 3.1721(4) no
    Ti Ca 1_455 3.2772(3) no
    Ti Ce 1_455 3.2772(3) no
    Fe O1 . 1.9513(3) no
    Fe O1 5_566 1.9513(3) no
    Fe O2 7_665 1.9555(9) no
    Fe O2 3_456 1.9555(9) no
    Fe O2 5_566 1.9589(9) no
    Fe O2 . 1.9589(9) no
    Fe Ce 3_466 3.1721(4) no
    Fe Ca 3_466 3.1721(4) no
    Fe Ce 7_655 3.1721(4) no
    Fe Ca 7_655 3.1721(4) no
    Fe Ca 1_455 3.2772(3) no
    Fe Ce 1_455 3.2772(3) no
    O1 Fe 2_564 1.9513(3) no
    O1 Ti 2_564 1.9513(3) no
    O1 Ca 7_655 2.4814(16) no
    O1 Ce 7_655 2.4814(16) no
    O1 Ca 7_665 3.0266(16) no
    O1 Ca 1_455 3.0518(16) no
    O2 Fe 3_556 1.9555(9) no
    O2 Ti 3_556 1.9555(9) no
    O2 Ca 3_456 2.3783(11) no
    O2 Ce 3_456 2.3783(11) no
    O2 Ca 5_666 2.6199(11) no
    O2 Ce 5_666 2.6199(11) no
    O2 Ce 7_655 2.6671(11) no
    O2 Ca 7_655 2.6671(11) no
loop_
    _geom_angle_atom_site_label_1
    _geom_angle_atom_site_label_2
    _geom_angle_atom_site_label_3
    _geom_angle_site_symmetry_1
    _geom_angle_site_symmetry_3
    _geom_angle
    _geom_angle_publ_flag
    O1 Ca O2 . 8_665 113.17(4) no
    O1 Ca O2 . 3_556 113.17(4) no
    O2 Ca O2 8_665 3_556 86.35(5) no
    O1 Ca O1 . 7_665 86.98(4) no
    O2 Ca O1 8_665 7_665 129.34(3) no
    O2 Ca O1 3_556 7_665 129.34(3) no
    O1 Ca O2 . 5_666 129.62(3) no
    O2 Ca O2 8_665 5_666 116.99(3) no
    O2 Ca O2 3_556 5_666 66.66(2) no
    O1 Ca O2 7_665 5_666 65.08(3) no
    O1 Ca O2 . 2_664 129.62(3) no
    O2 Ca O2 8_665 2_664 66.66(2) no
    O2 Ca O2 3_556 2_664 116.99(3) no
    O1 Ca O2 7_665 2_664 65.08(3) no
    O2 Ca O2 5_666 2_664 76.80(5) no
    O1 Ca O2 . 4 66.80(3) no
    O2 Ca O2 8_665 4 80.97(4) no
    O2 Ca O2 3_556 4 165.78(3) no
    O1 Ca O2 7_665 4 64.58(3) no
    O2 Ca O2 5_666 4 125.177(19) no
    O2 Ca O2 2_664 4 63.491(11) no
    O1 Ca O2 . 7_665 66.80(3) no
    O2 Ca O2 8_665 7_665 165.78(3) no
    O2 Ca O2 3_556 7_665 80.97(4) no
    O1 Ca O2 7_665 7_665 64.58(3) no
    O2 Ca O2 5_666 7_665 63.491(11) no
    O2 Ca O2 2_664 7_665 125.177(19) no
    O2 Ca O2 4 7_665 110.78(5) no
    O1 Ca O1 . 7_655 75.32(5) no
    O2 Ca O1 8_665 7_655 60.38(3) no
    O2 Ca O1 3_556 7_655 60.38(3) no
    O1 Ca O1 7_665 7_655 162.30(6) no
    O2 Ca O1 5_666 7_655 127.03(3) no
    O2 Ca O1 2_664 7_655 127.03(3) no
    O2 Ca O1 4 7_655 107.21(3) no
    O2 Ca O1 7_665 7_655 107.21(3) no
    O1 Ca O1 . 1_655 168.10(7) no
    O2 Ca O1 8_665 1_655 59.23(3) no
    O2 Ca O1 3_556 1_655 59.23(3) no
    O1 Ca O1 7_665 1_655 104.92(5) no
    O2 Ca O1 5_666 1_655 57.99(3) no
    O2 Ca O1 2_664 1_655 57.99(3) no
    O2 Ca O1 4 1_655 118.03(2) no
    O2 Ca O1 7_665 1_655 118.03(2) no
    O1 Ca O1 7_655 1_655 92.78(5) no
    O1 Ti O1 . 5_566 180.0 no
    O1 Ti O2 . 7_665 90.66(5) no
    O1 Ti O2 5_566 7_665 89.34(5) no
    O1 Ti O2 . 3_456 89.34(5) no
    O1 Ti O2 5_566 3_456 90.66(5) no
    O2 Ti O2 7_665 3_456 180.0 no
    O1 Ti O2 . 5_566 90.42(6) no
    O1 Ti O2 5_566 5_566 89.58(6) no
    O2 Ti O2 7_665 5_566 90.586(13) no
    O2 Ti O2 3_456 5_566 89.414(13) no
    O1 Ti O2 . . 89.58(6) no
    O1 Ti O2 5_566 . 90.42(6) no
    O2 Ti O2 7_665 . 89.414(13) no
    O2 Ti O2 3_456 . 90.586(13) no
    O2 Ti O2 5_566 . 180.0 no
    O1 Ti Ce . 3_466 128.54(5) no
    O1 Ti Ce 5_566 3_466 51.46(5) no
    O2 Ti Ce 7_665 3_466 55.53(3) no
    O2 Ti Ce 3_456 3_466 124.47(3) no
    O2 Ti Ce 5_566 3_466 56.90(3) no
    O2 Ti Ce . 3_466 123.10(3) no
    O1 Ti Ca . 3_466 128.54(5) no
    O1 Ti Ca 5_566 3_466 51.46(5) no
    O2 Ti Ca 7_665 3_466 55.53(3) no
    O2 Ti Ca 3_456 3_466 124.47(3) no
    O2 Ti Ca 5_566 3_466 56.90(3) no
    O2 Ti Ca . 3_466 123.10(3) no
    O1 Ti Ce . 7_655 51.46(5) no
    O1 Ti Ce 5_566 7_655 128.54(5) no
    O2 Ti Ce 7_665 7_655 124.47(3) no
    O2 Ti Ce 3_456 7_655 55.53(3) no
    O2 Ti Ce 5_566 7_655 123.10(3) no
    O2 Ti Ce . 7_655 56.90(3) no
    Ce Ti Ce 3_466 7_655 180.0 no
    Ca Ti Ce 3_466 7_655 180.0 no
    O1 Ti Ca . 7_655 51.46(5) no
    O1 Ti Ca 5_566 7_655 128.54(5) no
    O2 Ti Ca 7_665 7_655 124.47(3) no
    O2 Ti Ca 3_456 7_655 55.53(3) no
    O2 Ti Ca 5_566 7_655 123.10(3) no
    O2 Ti Ca . 7_655 56.90(3) no
    Ce Ti Ca 3_466 7_655 180.0 no
    Ca Ti Ca 3_466 7_655 180.0 no
    O1 Ti Ca . 1_455 65.84(4) no
    O1 Ti Ca 5_566 1_455 114.16(4) no
    O2 Ti Ca 7_665 1_455 134.03(3) no
    O2 Ti Ca 3_456 1_455 45.97(3) no
    O2 Ti Ca 5_566 1_455 53.08(3) no
    O2 Ti Ca . 1_455 126.92(3) no
    Ce Ti Ca 3_466 1_455 108.311(8) no
    Ca Ti Ca 3_466 1_455 108.311(8) no
    Ce Ti Ca 7_655 1_455 71.689(8) no
    Ca Ti Ca 7_655 1_455 71.689(8) no
    O1 Ti Ce . 1_455 65.84(4) no
    O1 Ti Ce 5_566 1_455 114.16(4) no
    O2 Ti Ce 7_665 1_455 134.03(3) no
    O2 Ti Ce 3_456 1_455 45.97(3) no
    O2 Ti Ce 5_566 1_455 53.08(3) no
    O2 Ti Ce . 1_455 126.92(3) no
    Ce Ti Ce 3_466 1_455 108.311(8) no
    Ca Ti Ce 3_466 1_455 108.311(8) no
    Ce Ti Ce 7_655 1_455 71.689(8) no
    Ca Ti Ce 7_655 1_455 71.689(8) no
    O1 Fe O1 . 5_566 180.0 no
    O1 Fe O2 . 7_665 90.66(5) no
    O1 Fe O2 5_566 7_665 89.34(5) no
    O1 Fe O2 . 3_456 89.34(5) no
    O1 Fe O2 5_566 3_456 90.66(5) no
    O2 Fe O2 7_665 3_456 180.0 no
    O1 Fe O2 . 5_566 90.42(6) no
    O1 Fe O2 5_566 5_566 89.58(6) no
    O2 Fe O2 7_665 5_566 90.586(13) no
    O2 Fe O2 3_456 5_566 89.414(13) no
    O1 Fe O2 . . 89.58(6) no
    O1 Fe O2 5_566 . 90.42(6) no
    O2 Fe O2 7_665 . 89.414(13) no
    O2 Fe O2 3_456 . 90.586(13) no
    O2 Fe O2 5_566 . 180.0 no
    O1 Fe Ce . 3_466 128.54(5) no
    O1 Fe Ce 5_566 3_466 51.46(5) no
    O2 Fe Ce 7_665 3_466 55.53(3) no
    O2 Fe Ce 3_456 3_466 124.47(3) no
    O2 Fe Ce 5_566 3_466 56.90(3) no
    O2 Fe Ce . 3_466 123.10(3) no
    O1 Fe Ca . 3_466 128.54(5) no
    O1 Fe Ca 5_566 3_466 51.46(5) no
    O2 Fe Ca 7_665 3_466 55.53(3) no
    O2 Fe Ca 3_456 3_466 124.47(3) no
    O2 Fe Ca 5_566 3_466 56.90(3) no
    O2 Fe Ca . 3_466 123.10(3) no
    O1 Fe Ce . 7_655 51.46(5) no
    O1 Fe Ce 5_566 7_655 128.54(5) no
    O2 Fe Ce 7_665 7_655 124.47(3) no
    O2 Fe Ce 3_456 7_655 55.53(3) no
    O2 Fe Ce 5_566 7_655 123.10(3) no
    O2 Fe Ce . 7_655 56.90(3) no
    Ce Fe Ce 3_466 7_655 180.0 no
    Ca Fe Ce 3_466 7_655 180.0 no
    O1 Fe Ca . 7_655 51.46(5) no
    O1 Fe Ca 5_566 7_655 128.54(5) no
    O2 Fe Ca 7_665 7_655 124.47(3) no
    O2 Fe Ca 3_456 7_655 55.53(3) no
    O2 Fe Ca 5_566 7_655 123.10(3) no
    O2 Fe Ca . 7_655 56.90(3) no
    Ce Fe Ca 3_466 7_655 180.0 no
    Ca Fe Ca 3_466 7_655 180.0 no
    O1 Fe Ca . 1_455 65.84(4) no
    O1 Fe Ca 5_566 1_455 114.16(4) no
    O2 Fe Ca 7_665 1_455 134.03(3) no
    O2 Fe Ca 3_456 1_455 45.97(3) no
    O2 Fe Ca 5_566 1_455 53.08(3) no
    O2 Fe Ca . 1_455 126.92(3) no
    Ce Fe Ca 3_466 1_455 108.311(8) no
    Ca Fe Ca 3_466 1_455 108.311(8) no
    Ce Fe Ca 7_655 1_455 71.689(8) no
    Ca Fe Ca 7_655 1_455 71.689(8) no
    O1 Fe Ce . 1_455 65.84(4) no
    O1 Fe Ce 5_566 1_455 114.16(4) no
    O2 Fe Ce 7_665 1_455 134.03(3) no
    O2 Fe Ce 3_456 1_455 45.97(3) no
    O2 Fe Ce 5_566 1_455 53.08(3) no
    O2 Fe Ce . 1_455 126.92(3) no
    Ce Fe Ce 3_466 1_455 108.311(8) no
    Ca Fe Ce 3_466 1_455 108.311(8) no
    Ce Fe Ce 7_655 1_455 71.689(8) no
    Ca Fe Ce 7_655 1_455 71.689(8) no
    Fe O1 Fe 2_564 . 156.74(9) no
    Ti O1 Fe 2_564 . 156.74(9) no
    Fe O1 Ti 2_564 . 156.74(9) no
    Ti O1 Ti 2_564 . 156.74(9) no
    Fe O1 Ca 2_564 . 100.97(4) no
    Ti O1 Ca 2_564 . 100.97(4) no
    Fe O1 Ca . . 100.97(4) no
    Ti O1 Ca . . 100.97(4) no
    Fe O1 Ca 2_564 7_655 90.58(5) no
    Ti O1 Ca 2_564 7_655 90.58(5) no
    Fe O1 Ca . 7_655 90.58(5) no
    Ti O1 Ca . 7_655 90.58(5) no
    Ca O1 Ca . 7_655 106.45(6) no
    Fe O1 Ce 2_564 7_655 90.58(5) no
    Ti O1 Ce 2_564 7_655 90.58(5) no
    Fe O1 Ce . 7_655 90.58(5) no
    Ti O1 Ce . 7_655 90.58(5) no
    Ca O1 Ce . 7_655 106.45(6) no
    Fe O1 Ca 2_564 7_665 85.94(5) no
    Ti O1 Ca 2_564 7_665 85.94(5) no
    Fe O1 Ca . 7_665 85.94(5) no
    Ti O1 Ca . 7_665 85.94(5) no
    Ca O1 Ca . 7_665 91.25(5) no
    Ca O1 Ca 7_655 7_665 162.30(6) no
    Ce O1 Ca 7_655 7_665 162.30(6) no
    Fe O1 Ca 2_564 1_455 78.47(4) no
    Ti O1 Ca 2_564 1_455 78.47(4) no
    Fe O1 Ca . 1_455 78.47(4) no
    Ti O1 Ca . 1_455 78.47(4) no
    Ca O1 Ca . 1_455 168.10(7) no
    Ca O1 Ca 7_655 1_455 85.45(4) no
    Ce O1 Ca 7_655 1_455 85.45(4) no
    Ca O1 Ca 7_665 1_455 76.85(4) no
    Fe O2 Ti 3_556 . 155.77(6) no
    Ti O2 Ti 3_556 . 155.77(6) no
    Fe O2 Fe 3_556 . 155.77(6) no
    Ti O2 Fe 3_556 . 155.77(6) no
    Fe O2 Ca 3_556 3_456 97.78(4) no
    Ti O2 Ca 3_556 3_456 97.78(4) no
    Ti O2 Ca . 3_456 106.45(4) no
    Fe O2 Ca . 3_456 106.45(4) no
    Fe O2 Ce 3_556 3_456 97.78(4) no
    Ti O2 Ce 3_556 3_456 97.78(4) no
    Ti O2 Ce . 3_456 106.45(4) no
    Fe O2 Ce . 3_456 106.45(4) no
    Fe O2 Ca 3_556 5_666 86.50(4) no
    Ti O2 Ca 3_556 5_666 86.50(4) no
    Ti O2 Ca . 5_666 90.22(4) no
    Fe O2 Ca . 5_666 90.22(4) no
    Ca O2 Ca 3_456 5_666 98.07(4) no
    Ce O2 Ca 3_456 5_666 98.07(4) no
    Fe O2 Ce 3_556 5_666 86.50(4) no
    Ti O2 Ce 3_556 5_666 86.50(4) no
    Ti O2 Ce . 5_666 90.22(4) no
    Fe O2 Ce . 5_666 90.22(4) no
    Ca O2 Ce 3_456 5_666 98.07(4) no
    Ce O2 Ce 3_456 5_666 98.07(4) no
    Fe O2 Ce 3_556 7_655 91.02(4) no
    Ti O2 Ce 3_556 7_655 91.02(4) no
    Ti O2 Ce . 7_655 85.12(4) no
    Fe O2 Ce . 7_655 85.12(4) no
    Ca O2 Ce 3_456 7_655 99.03(4) no
    Ce O2 Ce 3_456 7_655 99.03(4) no
    Ca O2 Ce 5_666 7_655 162.90(4) no
    Ce O2 Ce 5_666 7_655 162.90(4) no
    Fe O2 Ca 3_556 7_655 91.02(4) no
    Ti O2 Ca 3_556 7_655 91.02(4) no
    Ti O2 Ca . 7_655 85.12(4) no
    Fe O2 Ca . 7_655 85.12(4) no
    Ca O2 Ca 3_456 7_655 99.03(4) no
    Ce O2 Ca 3_456 7_655 99.03(4) no
    Ca O2 Ca 5_666 7_655 162.90(4) no
    Ce O2 Ca 5_666 7_655 162.90(4) no
