# Supplementary material for: Natural perovskite: (CaII 0.95 (1)CeIII 0.011 (2)NaI 0.010 (4))(FeIII 0.022 (2)TiIV 0.98 (1))O3
Source: Acta Crystallogr Sect E Struct Rep Online. 2008 Aug 30;64(Pt 9):i65. doi: 10.1107/S1600536808026421 (PMC2960598; doi:10.1107/S1600536808026421)
Supplement: Supplementary file 2 [file e-64-00i65-Isup2.hkl]

#
# h,k,l, Fc-squared, Fo-squared, sigma(Fo-squared) and status flag
#
data_I
_shelx_title ' abs in P b n m'
_shelx_refln_list_code          4
_shelx_F_calc_maximum      144.77
_exptl_crystal_F_000       264.49
_reflns_d_resolution_high  0.4245
 
loop_
 _symmetry_equiv_pos_as_xyz
 'x, y, z'
 '-x, -y, z+1/2'
 'x+1/2, -y+1/2, -z'
 '-x+1/2, y+1/2, -z+1/2'
 '-x, -y, -z'
 'x, y, -z-1/2'
 '-x-1/2, y-1/2, z'
 'x-1/2, -y-1/2, z-1/2'
 
_cell_length_a     5.3818
_cell_length_b     5.4431
_cell_length_c     7.6450
_cell_angle_alpha  90.000
_cell_angle_beta   90.000
_cell_angle_gamma  90.000
 
_shelx_F_squared_multiplier     1.000
 
loop_
 _refln_index_h
 _refln_index_k
 _refln_index_l
 _refln_F_squared_calc
 _refln_F_squared_meas
 _refln_F_squared_sigma
 _refln_observed_status
   2   0   0     8699.32     8582.52    310.02 o
   4   0   0     8740.99     8076.72    203.41 o
   6   0   0     2506.07     2497.67      6.95 o
   8   0   0     1231.80     1230.92      6.29 o
  10   0   0     1410.01     1453.38      8.18 o
  12   0   0      373.62      398.94      3.15 o
   1   1   0      824.02      775.07     20.86 o
   2   1   0      456.08      443.84      6.99 o
   3   1   0      267.42      265.58     15.41 o
   4   1   0      366.41      348.30      2.70 o
   5   1   0       10.87       23.99      0.60 o
   6   1   0      147.92      139.62      1.25 o
   7   1   0        3.11        2.30      4.09 o
   8   1   0      121.65      114.05      1.55 o
   9   1   0        0.37        2.87      1.93 o
  10   1   0        7.99        9.05      1.06 o
  11   1   0       32.59       44.91      7.88 o
  12   1   0        7.13        7.42      1.13 o
   0   2   0     9279.49     9123.70    295.16 o
   1   2   0      306.66      297.94     11.99 o
   2   2   0    19512.74    16661.10    677.59 o
   3   2   0      209.22      217.54      3.59 o
   4   2   0     3538.67     3507.41      6.03 o
   5   2   0        4.37        6.26      0.63 o
   6   2   0     2327.08     2253.95      6.84 o
   7   2   0        4.51        3.19      0.30 o
   8   2   0     1527.71     1497.85      7.02 o
   9   2   0       26.98       24.70      1.58 o
  10   2   0      600.95      600.80     10.62 o
  11   2   0        0.46        1.10      0.20 o
  12   2   0      797.39      826.72      4.26 o
   1   3   0     1213.52     1157.69     20.27 o
   2   3   0       77.20       82.52      5.78 o
   3   3   0       33.19       47.55      3.15 o
   4   3   0       93.26       93.16      1.25 o
   5   3   0      238.60      218.24      2.07 o
   6   3   0      165.97      154.31      2.00 o
   7   3   0       14.92       19.54      1.19 o
   8   3   0        2.56        2.69      0.31 o
   9   3   0       80.30       81.95      2.26 o
  10   3   0       76.27       76.82      1.57 o
  11   3   0       29.41       31.25      1.40 o
  12   3   0        7.58        6.08      1.13 o
   0   4   0     8673.42     8546.76    130.05 o
   1   4   0      472.52      460.37     11.64 o
   2   4   0     3355.01     3531.42      6.83 o
   3   4   0       16.48       15.45      0.72 o
   4   4   0     2974.75     2875.22      7.12 o
   5   4   0       95.38       91.08      1.52 o
   6   4   0     1193.54     1166.78      5.44 o
   7   4   0       44.09       42.15      1.51 o
   8   4   0      737.31      702.76      5.13 o
   9   4   0        0.14        0.18      0.30 o
  10   4   0      697.61      684.03      3.90 o
  11   4   0       64.67       64.06      1.50 o
  12   4   0      271.47      269.98      2.40 o
   1   5   0      596.42      556.51     22.66 o
   2   5   0        7.89        8.12      0.71 o
   3   5   0      899.70      856.77      3.99 o
   4   5   0       22.62       28.10      1.02 o
   5   5   0        7.49        7.94      0.92 o
   6   5   0        0.41        2.89      0.29 o
   7   5   0      322.55      324.03      3.42 o
   8   5   0       82.37       79.26      2.07 o
   9   5   0       14.71       18.47      1.15 o
  10   5   0       16.97       18.17      1.09 o
  11   5   0      125.58      128.87      1.86 o
   0   6   0     1685.50     1941.80      6.47 o
   1   6   0      114.42      108.19      1.61 o
   2   6   0     1617.12     1571.66      5.80 o
   3   6   0      231.09      223.13      2.35 o
   4   6   0      846.07      875.77      4.70 o
   5   6   0        8.90       10.29      1.03 o
   6   6   0      600.50      585.03      4.42 o
   7   6   0       12.76       10.99      1.34 o
   8   6   0      355.14      346.49      3.82 o
   9   6   0       58.21       57.76      1.38 o
  10   6   0      283.12      282.67      2.53 o
  11   6   0        2.80        3.14      0.24 o
   1   7   0      990.89      964.94      8.07 o
   2   7   0        2.93        2.89      0.28 o
   3   7   0      296.71      286.34      2.90 o
   4   7   0        3.92        3.12      0.32 o
   5   7   0      727.58      712.26      4.87 o
   6   7   0        4.09        4.67      1.16 o
   7   7   0       52.08       54.06      1.90 o
   8   7   0       31.39       29.09      1.20 o
   9   7   0      307.77      318.75      2.70 o
  10   7   0       33.47       33.73      1.18 o
   0   8   0      349.28      374.89      3.57 o
   1   8   0      117.57      115.64      2.81 o
   2   8   0      543.85      523.90      4.18 o
   3   8   0        2.75        3.64      0.37 o
   4   8   0      244.76      241.46      3.06 o
   5   8   0       58.30       59.47      1.81 o
   6   8   0      165.32      167.91      2.80 o
   7   8   0       15.11       15.43      1.06 o
   8   8   0      176.73      184.90      2.11 o
   9   8   0        0.53        1.52      0.18 o
   1   9   0      701.32      674.48      8.86 o
   2   9   0        1.93        1.32      0.27 o
   3   9   0      843.20      803.36      5.47 o
   4   9   0       19.49       22.25      1.41 o
   5   9   0      236.58      237.68      4.46 o
   6   9   0       27.85       28.40      1.19 o
   7   9   0      470.70      487.50      3.24 o
   8   9   0        0.41       -0.17      0.17 o
   9   9   0      100.41      104.59      1.58 o
   0  10   0      265.50      286.80      3.65 o
   1  10   0       10.48        9.45      0.99 o
   2  10   0       31.59       40.45      2.95 o
   3  10   0       44.55       44.41      1.28 o
   4  10   0      117.54      122.38      1.79 o
   5  10   0        0.78        0.94      0.17 o
   6  10   0       51.82       58.66      1.44 o
   7  10   0        2.84        2.78      0.22 o
   1  11   0      604.33      614.40      2.58 o
   2  11   0       16.05       14.97      1.12 o
   3  11   0      422.61      419.83      2.94 o
   4  11   0        8.87       10.14      1.04 o
   5  11   0      435.19      437.10      2.90 o
   6  11   0       20.26       22.72      1.07 o
   0  12   0        0.33       -0.09      0.17 o
   1  12   0        3.98        4.14      0.84 o
   2  12   0       90.36       98.49      1.67 o
   3  12   0        0.24        0.33      0.13 o
   4  12   0        4.06        6.18      0.94 o
   1   0   1       10.56       10.95      0.50 o
   3   0   1      252.77      248.79      7.44 o
   5   0   1        1.37        1.45      0.65 o
   7   0   1       50.64       45.14      1.59 o
   9   0   1       73.03       68.32      1.44 o
  11   0   1      100.09       98.40      1.44 o
   1   1   1      172.42      181.66      3.13 o
   2   1   1      505.49      561.74     15.74 o
   3   1   1      216.96      229.42      2.11 o
   4   1   1      247.87      259.29      5.78 o
   5   1   1        5.79       14.79      2.82 o
   6   1   1      102.34      105.46      3.36 o
   7   1   1       47.03       46.15      2.02 o
   8   1   1       15.63       15.00      0.66 o
   9   1   1        2.75        2.93      0.69 o
  10   1   1        7.91        8.46      0.53 o
  11   1   1       10.00       10.45      0.66 o
  12   1   1        8.82        8.34      0.57 o
   0   2   1      213.26      240.57      3.71 o
   1   2   1      257.20      320.49     14.30 o
   2   2   1      472.25      485.78     11.39 o
   3   2   1       16.29       22.92      3.39 o
   4   2   1      191.98      199.79      2.99 o
   5   2   1        3.83        5.44      0.64 o
   6   2   1      138.88      137.94      2.98 o
   7   2   1       28.77       25.62      0.83 o
   8   2   1       82.50       82.88      1.38 o
   9   2   1       88.83       82.54      1.53 o
  10   2   1       25.24       26.79      0.73 o
  11   2   1       40.81       37.01      0.98 o
  12   2   1       15.84       16.76      0.85 o
   1   3   1     1079.70     1071.43     22.53 o
   2   3   1      105.09      115.15      4.21 o
   3   3   1      400.72      419.37      4.97 o
   4   3   1      195.81      190.87      3.54 o
   5   3   1      304.14      308.61      4.17 o
   6   3   1       23.85       23.14      0.74 o
   7   3   1       83.36       83.53      1.24 o
   8   3   1       15.45       15.10      0.90 o
   9   3   1       94.48       93.66      1.60 o
  10   3   1        0.24        1.36      0.14 o
  11   3   1       35.63       35.81      2.32 o
  12   3   1        3.11        2.36      0.75 o
   0   4   1      846.16      881.05     12.33 o
   1   4   1        0.42       61.90     10.59 o
   2   4   1      427.14      451.16      2.39 o
   3   4   1       56.79       58.03      0.75 o
   4   4   1      554.02      556.04      2.23 o
   5   4   1        1.31        2.17      0.48 o
   6   4   1      341.51      338.32      2.12 o
   7   4   1        8.37        7.26      1.26 o
   8   4   1      179.15      173.36      1.91 o
   9   4   1       23.53       22.65      1.12 o
  10   4   1      106.90      104.29      1.26 o
  11   4   1       30.49       28.68      0.90 o
  12   4   1       21.00       18.47      1.30 o
   1   5   1      913.87      927.20     19.36 o
   2   5   1       55.99       56.99      0.84 o
   3   5   1      640.30      649.85      2.47 o
   4   5   1       15.68       14.11      0.70 o
   5   5   1      297.08      296.16      2.38 o
   6   5   1       29.04       27.16      1.04 o
   7   5   1      207.41      199.91      1.98 o
   8   5   1        2.36        2.34      0.25 o
   9   5   1      101.38      100.63      4.62 o
  10   5   1        0.04        0.30      0.20 o
  11   5   1       76.93       74.64      1.07 o
   0   6   1      342.73      365.51      9.02 o
   1   6   1        7.48       27.86      3.44 o
   2   6   1      608.55      620.13      7.15 o
   3   6   1       17.37       15.20      0.73 o
   4   6   1      414.62      411.12      2.69 o
   5   6   1       11.18       12.11      0.73 o
   6   6   1      387.24      376.47      5.61 o
   7   6   1        0.01        0.49      0.53 o
   8   6   1      245.82      233.56      2.92 o
   9   6   1        3.19        3.05      0.61 o
  10   6   1       79.38       73.98      1.10 o
  11   6   1        3.04        2.80      0.29 o
   1   7   1      620.80      625.79      3.06 o
   2   7   1        1.64        1.82      0.17 o
   3   7   1      451.13      442.27      2.52 o
   4   7   1       17.86       15.94      0.84 o
   5   7   1      243.79      232.95      2.62 o
   6   7   1        2.95        2.57      0.85 o
   7   7   1      147.45      142.61      1.86 o
   8   7   1        0.30        0.44      0.63 o
   9   7   1       93.61       87.56      1.16 o
  10   7   1       12.43       12.35      0.72 o
   0   8   1      323.06      316.67      4.16 o
   1   8   1        5.71       15.25      4.20 o
   2   8   1      212.16      204.77      1.93 o
   3   8   1       11.55       11.03      0.83 o
   4   8   1      324.76      309.68      3.19 o
   5   8   1       13.24       12.89      0.92 o
   6   8   1      237.69      225.79      5.36 o
   7   8   1        5.27        4.65      0.99 o
   8   8   1      141.42      136.21      2.08 o
   9   8   1        0.09       -0.09      0.31 o
   1   9   1      304.90      293.98      2.63 o
   2   9   1        1.81        2.34      0.24 o
   3   9   1      183.75      166.59      1.91 o
   4   9   1        1.07        1.87      0.75 o
   5   9   1      131.17      125.32      2.69 o
   6   9   1        0.06        0.19      0.16 o
   7   9   1       52.06       46.87      0.96 o
   8   9   1       15.54       15.04      0.76 o
   9   9   1       49.72       45.50      1.35 o
   0  10   1       56.31       51.06      1.73 o
   1  10   1        0.00        0.47      0.15 o
   2  10   1      105.35       97.99      1.51 o
   3  10   1       13.73       13.83      2.42 o
   4  10   1       90.87       86.10      1.12 o
   5  10   1        8.97        7.78      0.95 o
   6  10   1      104.10       98.48      1.17 o
   7  10   1        5.28        5.79      0.67 o
   1  11   1       79.06       75.56      0.99 o
   2  11   1        0.17        0.27      0.74 o
   3  11   1       66.25       61.24      2.46 o
   4  11   1        0.11        0.29      0.32 o
   5  11   1       15.79       11.86      0.73 o
   6  11   1        5.48        4.58      0.69 o
   0  12   1        9.05        8.21      2.21 o
   1  12   1        3.38        2.90      0.61 o
   2  12   1        8.62        5.32      0.72 o
   3  12   1        1.07        1.28      0.12 o
   4  12   1       21.65       18.19      0.76 o
   0   0   2      757.76      821.27      1.70 o
   2   0   2     1628.98     1961.03      6.54 o
   4   0   2      388.75      349.94      4.87 o
   6   0   2       88.35       76.28      1.44 o
   8   0   2       23.62       24.84      1.44 o
  10   0   2      105.35      119.64      1.58 o
  12   0   2        5.38        5.72      1.17 o
   1   1   2     9091.25     9347.73    348.98 o
   2   1   2      239.10      247.20      6.01 o
   3   1   2     8521.84     8927.50    244.05 o
   4   1   2      221.91      218.20      5.92 o
   5   1   2     4332.53     4400.14     35.07 o
   6   1   2      173.57      160.39      1.72 o
   7   1   2     3099.27     3084.42     57.49 o
   8   1   2       35.72       33.77      1.06 o
   9   1   2     1404.27     1406.58      5.31 o
  10   1   2       36.59       37.20      0.78 o
  11   1   2      711.21      747.55      3.61 o
  12   1   2        0.25       -0.05      0.13 o
   0   2   2     1851.99     2173.59     30.47 o
   1   2   2      343.21      342.15      5.34 o
   2   2   2      548.69      603.20      2.24 o
   3   2   2        7.11        8.44      0.56 o
   4   2   2        5.80        3.51      0.58 o
   5   2   2       36.67       35.81      1.01 o
   6   2   2      176.64      156.69      1.97 o
   7   2   2       17.51       14.08      1.15 o
   8   2   2      153.20      148.61      2.49 o
   9   2   2        0.04       -0.20      0.30 o
  10   2   2        3.52        4.65      1.12 o
  11   2   2       22.27       21.06      1.27 o
  12   2   2       60.80       69.24      1.65 o
   1   3   2     5677.30     6351.71    281.93 o
   2   3   2       66.30       70.84      3.61 o
   3   3   2     3293.15     3521.64      6.85 o
   4   3   2      111.17      111.19      1.42 o
   5   3   2     4138.69     3941.50      8.76 o
   6   3   2       19.89       18.76      1.06 o
   7   3   2     1534.18     1482.73      6.55 o
   8   3   2      114.81      112.48      2.26 o
   9   3   2     1387.15     1353.75      7.41 o
  10   3   2        2.83        1.89      0.21 o
  11   3   2      468.82      484.07      3.43 o
  12   3   2       23.45       22.09      1.25 o
   0   4   2      417.58      426.54      9.82 o
   1   4   2      150.43      139.66      5.88 o
   2   4   2       12.93       11.63      0.69 o
   3   4   2      242.39      243.71      2.03 o
   4   4   2      411.35      376.33      2.70 o
   5   4   2       11.83       12.15      0.90 o
   6   4   2      217.68      212.12      2.50 o
   7   4   2       12.27        9.74      1.18 o
   8   4   2      139.93      138.83      2.46 o
   9   4   2       55.56       52.61      1.96 o
  10   4   2      124.80      130.01      1.98 o
  11   4   2        0.69        1.40      0.19 o
   1   5   2     1491.35     1990.80    274.09 o
   2   5   2        2.35        1.69      0.18 o
   3   5   2     2472.71     2416.45      6.95 o
   4   5   2        2.88        2.68      0.25 o
   5   5   2      893.08      851.37      4.70 o
   6   5   2       50.62       50.95      1.46 o
   7   5   2     1646.82     1573.39      7.35 o
   8   5   2       11.66       11.63      1.39 o
   9   5   2      425.10      419.82      3.08 o
  10   5   2       62.14       60.05      1.49 o
  11   5   2      371.21      376.26      2.87 o
   0   6   2      285.13      290.97      2.64 o
   1   6   2      200.45      192.42      5.07 o
   2   6   2      420.77      397.76      3.08 o
   3   6   2        3.36        2.90      0.26 o
   4   6   2      376.70      361.71      3.15 o
   5   6   2       83.66       83.74      1.76 o
   6   6   2      424.08      408.33      3.80 o
   7   6   2       35.26       34.66      1.64 o
   8   6   2      250.10      250.57      1.96 o
   9   6   2        0.09        0.33      0.17 o
  10   6   2      136.56      140.90      2.01 o
  11   6   2       52.96       49.65      1.36 o
   1   7   2      632.31      805.40    172.43 o
   2   7   2        0.06       -0.20      0.20 o
   3   7   2      312.59      300.56      3.08 o
   4   7   2        0.60        1.49      0.23 o
   5   7   2      962.47      923.17      5.62 o
   6   7   2       17.08       17.94      1.44 o
   7   7   2      213.25      212.99      3.10 o
   8   7   2       22.19       20.75      1.14 o
   9   7   2      442.00      444.62      3.16 o
  10   7   2       25.86       23.01      1.15 o
   0   8   2      392.39      398.31      3.79 o
   1   8   2       32.03       33.46      1.02 o
   2   8   2      663.29      630.54      4.69 o
   3   8   2      104.97      103.10      2.13 o
   4   8   2      494.26      479.75      4.19 o
   5   8   2        5.15        5.67      0.45 o
   6   8   2      440.67      425.53      4.30 o
   7   8   2        7.65        9.13      0.98 o
   8   8   2      370.89      389.01      2.96 o
   9   8   2       20.19       21.23      1.12 o
   1   9   2       99.16      122.20     20.90 o
   2   9   2       10.70       11.33      1.33 o
   3   9   2      248.50      231.53      3.24 o
   4   9   2        8.55        6.11      1.39 o
   5   9   2       67.85       68.57      1.47 o
   6   9   2        3.92        4.39      0.98 o
   7   9   2      266.71      276.46      2.50 o
   8   9   2       30.46       30.76      1.23 o
   0  10   2      788.18      805.27      5.84 o
   1  10   2       28.44       29.45      0.70 o
   2  10   2      365.84      359.97      3.87 o
   3  10   2        0.01        1.10      0.18 o
   4  10   2      594.00      585.24      3.47 o
   5  10   2       20.09       22.45      1.07 o
   6  10   2      409.03      415.64      2.95 o
   7  10   2        1.47        1.58      0.16 o
   1  11   2       35.31       44.11      5.53 o
   2  11   2        1.06        1.37      0.20 o
   3  11   2       23.22       29.39      1.22 o
   4  11   2       26.32       28.64      1.16 o
   5  11   2       69.08       70.18      1.47 o
   6  11   2       15.28       16.84      1.01 o
   0  12   2      228.77      240.90      2.35 o
   1  12   2        0.06       -0.37      0.37 o
   2  12   2      535.35      552.57      3.20 o
   3  12   2        6.92        7.60      0.95 o
   4  12   2      256.26      252.34      2.16 o
   1   0   3     1188.19     1157.41     14.89 o
   3   0   3       23.83       24.64      1.43 o
   5   0   3       13.95       14.62      0.79 o
   7   0   3       30.86       28.31      1.19 o
   9   0   3      157.64      150.97      2.67 o
  11   0   3       21.93       20.45      1.26 o
   1   1   3      371.40      365.97      2.89 o
   2   1   3      200.51      217.81     10.86 o
   3   1   3        2.91       10.18      3.69 o
   4   1   3      305.87      314.31      2.63 o
   5   1   3      223.39      225.78      1.78 o
   6   1   3       46.90       53.43      3.78 o
   7   1   3        7.89        7.02      1.06 o
   8   1   3       30.63       32.79      4.03 o
   9   1   3       55.36       53.96      2.73 o
  10   1   3        3.15        3.31      0.32 o
  11   1   3        0.35        2.13      1.54 o
  12   1   3        8.49        6.84      0.87 o
   0   2   3      749.33      731.79     10.07 o
   1   2   3      168.52      186.75     14.86 o
   2   2   3       78.68       84.65      4.49 o
   3   2   3      269.41      255.92      1.75 o
   4   2   3      274.55      281.00      2.09 o
   5   2   3        6.14        4.88      0.74 o
   6   2   3      118.92      117.99      1.79 o
   7   2   3       37.15       38.05      1.38 o
   8   2   3       49.38       55.91      1.76 o
   9   2   3       31.14       30.87      1.65 o
  10   2   3       51.55       55.07      1.53 o
  11   2   3      110.26      112.46      1.95 o
  12   2   3        2.63        3.02      0.25 o
   1   3   3      615.91      600.88     10.72 o
   2   3   3      227.62      224.67      3.40 o
   3   3   3      713.91      725.72      3.20 o
   4   3   3       25.08       29.21      0.92 o
   5   3   3       68.13       76.46      1.43 o
   6   3   3      129.76      124.23      1.91 o
   7   3   3      241.53      236.59      2.77 o
   8   3   3        0.89        2.16      0.32 o
   9   3   3       24.73       23.88      1.71 o
  10   3   3        7.19        5.95      1.13 o
  11   3   3       61.99       63.75      1.60 o
  12   3   3        1.69        1.63      0.20 o
   0   4   3      136.37      145.02      1.53 o
   1   4   3      105.33      124.55     16.10 o
   2   4   3      922.43      925.02      3.79 o
   3   4   3        0.29        6.11      0.72 o
   4   4   3      277.74      282.85      2.44 o
   5   4   3       13.42       13.84      0.91 o
   6   4   3      328.39      324.84      3.06 o
   7   4   3        7.17        6.83      1.15 o
   8   4   3      235.39      228.53      3.12 o
   9   4   3       42.25       39.91      1.07 o
  10   4   3       37.04       36.39      1.35 o
  11   4   3        8.89        7.53      1.13 o
   1   5   3      865.39      847.80     25.63 o
   2   5   3        1.42        1.11      0.19 o
   3   5   3      462.57      470.25      3.20 o
   4   5   3      146.75      141.95      1.93 o
   5   5   3      389.55      374.42      3.25 o
   6   5   3        8.01        8.26      1.11 o
   7   5   3      121.54      119.84      2.35 o
   8   5   3       18.96       18.48      1.48 o
   9   5   3      144.04      141.79      1.94 o
  10   5   3       11.20       13.66      1.16 o
  11   5   3       51.13       49.94      1.41 o
   0   6   3      827.61      822.68      4.42 o
   1   6   3        1.04       26.96     13.92 o
   2   6   3      192.36      197.51      2.32 o
   3   6   3       28.39       26.81      1.18 o
   4   6   3      600.45      578.93      4.06 o
   5   6   3        4.69        4.11      0.35 o
   6   6   3      325.33      319.49      3.45 o
   7   6   3        0.28        0.16      0.28 o
   8   6   3      158.74      155.97      1.77 o
   9   6   3        3.89        3.84      0.27 o
  10   6   3      153.07      148.70      1.99 o
  11   6   3        3.73        2.65      0.20 o
   1   7   3      596.41      605.75      8.71 o
   2   7   3       29.92       28.73      1.31 o
   3   7   3      383.87      367.61      3.45 o
   4   7   3        6.91        8.53      1.14 o
   5   7   3      258.87      248.97      3.12 o
   6   7   3       27.66       28.19      1.56 o
   7   7   3      126.57      122.40      1.45 o
   8   7   3       35.59       35.30      1.30 o
   9   7   3       87.05       84.85      1.68 o
  10   7   3        0.13       -0.17      0.17 o
   0   8   3       87.65      105.90      2.18 o
   1   8   3        0.08        1.74      1.82 o
   2   8   3      417.16      403.82      3.87 o
   3   8   3       23.60       22.26      1.41 o
   4   8   3      174.04      167.69      2.71 o
   5   8   3       11.31       10.61      1.35 o
   6   8   3      244.80      238.94      7.80 o
   7   8   3        1.32        2.28      0.23 o
   8   8   3      166.13      161.86      2.06 o
   9   8   3        3.38        2.51      0.21 o
   1   9   3      254.06      247.95      3.10 o
   2   9   3        1.46        1.78      0.32 o
   3   9   3      252.84      241.96      3.30 o
   4   9   3       10.19       10.63      1.37 o
   5   9   3       62.58       59.58      1.39 o
   6   9   3       22.79       25.69      1.14 o
   7   9   3       94.46       93.50      1.65 o
   8   9   3        0.02       -0.17      0.17 o
   0  10   3      124.46      120.26      1.49 o
   1  10   3       18.32       19.95      0.66 o
   2  10   3       36.17       32.86      1.24 o
   3  10   3        0.46        1.07      0.16 o
   4  10   3      132.09      129.02      1.81 o
   5  10   3       14.17       15.01      1.02 o
   6  10   3       77.20       72.45      1.49 o
   7  10   3       10.20       12.31      1.01 o
   1  11   3       98.12       96.53      2.40 o
   2  11   3        0.32        0.30      0.17 o
   3  11   3       24.82       20.73      1.15 o
   4  11   3        3.84        5.08      0.91 o
   5  11   3       59.62       55.89      1.33 o
   6  11   3        0.09        0.39      0.16 o
   0  12   3        2.30        1.55      0.17 o
   1  12   3        5.46        6.10      0.69 o
   2  12   3       14.71       13.13      0.97 o
   3  12   3       15.60       14.39      1.01 o
   0   0   4    20957.23    19088.48    841.70 o
   2   0   4     7483.74     7838.37     32.41 o
   4   0   4     5418.15     5842.34      9.26 o
   6   0   4     2144.68     2198.27      7.00 o
   8   0   4     1169.45     1224.96      6.46 o
  10   0   4     1099.81     1145.64      5.06 o
  12   0   4      418.02      443.71      3.26 o
   1   1   4      455.96      463.87     13.86 o
   2   1   4       57.76       53.60      3.45 o
   3   1   4      149.03      157.33      9.16 o
   4   1   4       82.33       81.56      3.07 o
   5   1   4        1.13       51.07     24.75 o
   6   1   4       33.43       31.27      0.81 o
   7   1   4        1.27       26.91      3.77 o
   8   1   4       45.19       41.35      1.16 o
   9   1   4        2.15       16.76      2.63 o
  10   1   4        0.58        0.74      0.61 o
  11   1   4       30.93       46.75     10.45 o
  12   1   4        3.82        3.30      0.17 o
   0   2   4     7664.37     8291.95    114.25 o
   1   2   4       28.81       29.56      2.69 o
   2   2   4     9516.45     9104.59    110.30 o
   3   2   4       65.52       67.73      1.09 o
   4   2   4     3083.34     3133.77      7.15 o
   5   2   4        7.33        7.42      0.81 o
   6   2   4     1902.44     1882.71      6.75 o
   7   2   4        5.37        4.77      1.06 o
   8   2   4     1260.10     1212.78      6.59 o
   9   2   4       14.98       13.90      1.56 o
  10   2   4      623.89      642.08      3.88 o
  11   2   4        0.17        1.97      0.23 o
  12   2   4      617.58      669.24      3.88 o
   1   3   4      667.29      570.09      5.61 o
   2   3   4       14.07       13.44      0.72 o
   3   3   4       82.88      128.39      1.52 o
   4   3   4       17.25       18.23      0.86 o
   5   3   4      116.05      112.44      1.74 o
   6   3   4       66.90       65.64      1.57 o
   7   3   4        0.66        8.34      1.23 o
   8   3   4        1.24        0.40      0.25 o
   9   3   4       52.65       56.37      2.06 o
  10   3   4       44.28       44.19      1.42 o
  11   3   4       36.59       39.01      1.52 o
  12   3   4        9.47        9.19      1.13 o
   0   4   4     5207.05     5836.69      9.67 o
   1   4   4      124.59      114.73      4.37 o
   2   4   4     2902.91     2796.99      6.96 o
   3   4   4        0.20        3.08      0.25 o
   4   4   4     2210.12     2155.15      6.82 o
   5   4   4       57.25       53.48      1.40 o
   6   4   4     1071.05     1043.43      5.48 o
   7   4   4       31.44       28.59      1.51 o
   8   4   4      679.00      652.45      5.11 o
   9   4   4        1.40        1.11      0.57 o
  10   4   4      574.09      592.04      3.70 o
  11   4   4       33.39       30.06      1.36 o
   1   5   4      532.81      481.11     27.28 o
   2   5   4        2.11        2.26      0.22 o
   3   5   4      563.51      509.48      3.47 o
   4   5   4        8.34        8.03      0.96 o
   5   5   4       45.38       42.05      1.41 o
   6   5   4        4.06        7.45      1.16 o
   7   5   4      194.67      193.78      2.79 o
   8   5   4       51.92       48.46      1.92 o
   9   5   4       35.57       39.16      1.40 o
  10   5   4       22.04       23.99      1.24 o
  11   5   4       99.63      106.65      1.81 o
   0   6   4     1456.22     1589.10      6.25 o
   1   6   4       20.88       19.99      0.77 o
   2   6   4     1301.03     1243.67      5.72 o
   3   6   4      108.44      104.71      1.90 o
   4   6   4      772.71      749.70      4.75 o
   5   6   4       16.78       19.65      1.30 o
   6   6   4      517.03      494.49      4.29 o
   7   6   4       13.77       14.30      1.43 o
   8   6   4      326.31      319.83      2.70 o
   9   6   4       31.31       33.45      1.22 o
  10   6   4      257.19      268.74      2.51 o
   1   7   4      800.89      781.89      3.46 o
   2   7   4        1.71        2.36      0.29 o
   3   7   4      360.62      345.19      3.46 o
   4   7   4        1.98        2.74      0.31 o
   5   7   4      496.76      479.16      4.24 o
   6   7   4        4.44        6.29      1.29 o
   7   7   4       98.08      103.23      1.74 o
   8   7   4       26.83       27.37      1.20 o
   9   7   4      217.43      229.67      2.38 o
  10   7   4       27.37       26.55      1.21 o
   0   8   4      358.33      365.28      3.76 o
   1   8   4       43.98       47.03      3.74 o
   2   8   4      450.31      430.78      4.07 o
   3   8   4        0.99        0.31      0.29 o
   4   8   4      235.26      227.59      3.17 o
   5   8   4       36.07       38.64      1.71 o
   6   8   4      158.38      168.98      2.05 o
   7   8   4       11.80       13.54      1.06 o
   8   8   4      146.78      159.59      1.99 o
   9   8   4        0.15        0.11      0.15 o
   1   9   4      658.92      654.97     11.40 o
   2   9   4        0.16        2.56      0.38 o
   3   9   4      667.45      656.42      5.17 o
   4   9   4        8.14       10.19      1.37 o
   5   9   4      279.80      287.28      2.55 o
   6   9   4       12.87       14.06      1.05 o
   7   9   4      344.16      364.60      2.82 o
   8   9   4        2.20        2.90      0.21 o
   0  10   4      189.46      197.59      2.22 o
   1  10   4        1.24        1.52      0.46 o
   2  10   4       52.93       56.62      1.43 o
   3  10   4       23.08       26.67      1.14 o
   4  10   4       93.71       95.25      1.67 o
   5  10   4        2.71        3.96      0.96 o
   6  10   4       48.77       54.71      1.39 o
   7  10   4        2.17        1.87      0.19 o
   1  11   4      529.41      537.89      2.37 o
   2  11   4        7.99        9.88      1.02 o
   3  11   4      404.76      408.36      2.90 o
   4  11   4        1.41        1.80      0.18 o
   5  11   4      353.76      359.76      2.64 o
   0  12   4        6.52        9.18      0.96 o
   1  12   4        1.57        1.63      0.13 o
   2  12   4       57.83       62.02      1.35 o
   3  12   4        1.14        1.46      0.16 o
   1   0   5      370.75      350.65      5.48 o
   3   0   5      357.31      345.67      2.15 o
   5   0   5       18.61       19.70      0.90 o
   7   0   5       51.72       50.54      1.52 o
   9   0   5       20.35       18.95      1.55 o
  11   0   5      163.43      167.19      2.17 o
   1   1   5       18.38       20.46      0.52 o
   2   1   5      202.38      208.48      6.67 o
   3   1   5      341.60      318.96      2.34 o
   4   1   5       92.01       90.19      6.68 o
   5   1   5       39.23       36.33      0.82 o
   6   1   5      112.93      107.18      1.47 o
   7   1   5      159.56      151.22      2.35 o
   8   1   5        4.77        4.75      1.73 o
   9   1   5        7.91        7.96      1.02 o
  10   1   5        9.14        8.42      0.79 o
  11   1   5       21.23       21.12      0.90 o
  12   1   5        6.38        9.37      2.09 o
   0   2   5       15.02       18.78      1.39 o
   1   2   5      447.95      434.79     13.03 o
   2   2   5      431.27      404.74      2.34 o
   3   2   5       30.30       29.92      0.85 o
   4   2   5       77.12       81.46      1.36 o
   5   2   5       18.10       15.94      0.93 o
   6   2   5      109.28      110.93      1.88 o
   7   2   5       15.97       17.70      1.22 o
   8   2   5       87.56       86.55      2.18 o
   9   2   5      123.54      121.08      2.59 o
  10   2   5        7.47        5.74      1.17 o
  11   2   5        6.86        6.21      1.15 o
  12   2   5       27.15       28.76      1.34 o
   1   3   5      644.76      606.53     13.45 o
   2   3   5       10.76        9.63      0.69 o
   3   3   5      114.23      120.74      1.58 o
   4   3   5      272.10      263.09      2.39 o
   5   3   5      422.07      417.52      3.21 o
   6   3   5        0.23        1.20      0.23 o
   7   3   5       10.26       10.52      1.33 o
   8   3   5       47.04       50.11      1.82 o
   9   3   5      139.09      139.87      3.73 o
  10   3   5        2.07        1.79      0.22 o
  11   3   5       14.45       14.15      1.28 o
   0   4   5     1008.65      955.82      4.04 o
   1   4   5       30.84       40.93     10.47 o
   2   4   5       95.31      102.43      1.55 o
   3   4   5      100.43       90.36      1.53 o
   4   4   5      567.64      553.66      3.64 o
   5   4   5        0.59        0.92      0.20 o
   6   4   5      258.00      258.44      2.93 o
   7   4   5        7.03        8.77      1.25 o
   8   4   5      102.42      104.13      2.34 o
   9   4   5        9.53        7.34      1.08 o
  10   4   5      147.79      154.57      2.09 o
  11   4   5       46.06       47.67      1.40 o
   1   5   5      587.35      576.28      5.49 o
   2   5   5      100.41       93.02      1.65 o
   3   5   5      540.73      536.73      3.71 o
   4   5   5        5.69        6.43      0.95 o
   5   5   5      165.85      169.58      2.45 o
   6   5   5      112.57      110.57      2.20 o
   7   5   5      215.54      209.88      2.97 o
   8   5   5       32.77       34.41      1.00 o
   9   5   5       52.45       54.86      1.45 o
  10   5   5        4.14        3.50      0.26 o
  11   5   5       77.20       80.03      1.58 o
   0   6   5       71.19       79.80      1.64 o
   1   6   5       10.92       11.19      0.71 o
   2   6   5      790.42      782.37      4.68 o
   3   6   5        7.78        7.22      1.07 o
   4   6   5      208.62      216.13      2.72 o
   5   6   5       14.17       14.85      1.30 o
   6   6   5      330.53      319.53      3.60 o
   7   6   5        0.30       -0.08      0.29 o
   8   6   5      254.43      261.79      2.48 o
   9   6   5        2.19        2.40      0.22 o
  10   6   5       26.65       26.03      1.19 o
   1   7   5      460.26      462.88      9.78 o
   2   7   5        3.39        4.60      0.40 o
   3   7   5      374.84      377.95      3.70 o
   4   7   5       75.47       78.24      2.02 o
   5   7   5      166.23      165.04      2.72 o
   6   7   5       42.71       41.57      1.78 o
   7   7   5      122.42      131.44      1.89 o
   8   7   5       12.19       14.71      1.09 o
   9   7   5       72.50       68.23      1.55 o
  10   7   5       29.98       31.27      1.21 o
   0   8   5      463.74      474.65      4.22 o
   1   8   5       16.87       21.18      4.16 o
   2   8   5       68.39       71.59      1.97 o
   3   8   5        3.60        3.14      0.37 o
   4   8   5      363.91      364.00      3.88 o
   5   8   5       11.94       13.84      1.47 o
   6   8   5      176.79      186.57      2.12 o
   7   8   5        8.17        8.21      1.06 o
   8   8   5       93.24       93.57      1.65 o
   9   8   5        1.03        0.71      0.17 o
   1   9   5      263.57      257.42      2.39 o
   2   9   5        9.54        9.90      1.39 o
   3   9   5       97.72       91.52      2.37 o
   4   9   5       15.00       18.46      1.09 o
   5   9   5      155.46      154.77      1.99 o
   6   9   5       10.24       11.28      1.05 o
   7   9   5       17.68       15.06      1.12 o
   8   9   5       40.13       42.10      1.28 o
   0  10   5       14.24       13.63      1.12 o
   1  10   5        9.76       11.75      0.75 o
   2  10   5      141.68      141.73      1.91 o
   3  10   5       30.96       35.29      1.21 o
   4  10   5       47.53       45.01      1.33 o
   5  10   5        4.29        4.24      0.97 o
   6  10   5       99.99       99.81      1.61 o
   7  10   5        1.75        0.91      0.15 o
   1  11   5       48.92       46.83      0.97 o
   2  11   5        0.97        1.76      0.20 o
   3  11   5       88.58       86.92      1.54 o
   4  11   5        0.90        1.38      0.16 o
   5  11   5        0.38        0.25      0.14 o
   0  12   5       12.76       12.96      0.99 o
   1  12   5       22.42       24.46      0.78 o
   2  12   5        3.72        1.78      0.19 o
   0   0   6        0.58       17.06      2.42 o
   2   0   6        5.47       22.74      0.76 o
   4   0   6       69.88       98.04      1.46 o
   6   0   6       91.50       95.28      1.81 o
   8   0   6       57.47       93.36      2.20 o
  10   0   6       40.50       56.83      1.54 o
   1   1   6     4234.51     4466.40     11.02 o
   2   1   6        2.13        1.72      0.24 o
   3   1   6     3970.53     3849.42     55.26 o
   4   1   6        2.40        5.30      0.53 o
   5   1   6     3061.55     3098.61     69.93 o
   6   1   6        8.75        7.27      0.71 o
   7   1   6     2171.32     2139.74     73.38 o
   8   1   6        0.21        1.64      0.26 o
   9   1   6     1171.19     1167.40     11.81 o
  10   1   6        4.80        3.63      0.40 o
  11   1   6      547.90      554.28     12.60 o
   0   2   6        7.37       54.93      1.01 o
   1   2   6        9.57        7.97      0.47 o
   2   2   6       34.52       89.15      1.28 o
   3   2   6        5.54        5.72      0.73 o
   4   2   6       65.06      112.70      1.66 o
   5   2   6       12.85       12.30      0.96 o
   6   2   6      121.54      162.16      2.32 o
   7   2   6        8.71        9.89      1.24 o
   8   2   6      101.95      105.09      2.30 o
   9   2   6        2.58        2.30      0.19 o
  10   2   6       30.35       26.35      1.44 o
  11   2   6        5.49        6.88      1.15 o
   1   3   6     2713.78     3004.62    115.22 o
   2   3   6        0.98        1.69      0.18 o
   3   3   6     2445.96     2411.74      6.93 o
   4   3   6        5.41        5.21      0.85 o
   5   3   6     2341.32     2219.84      7.62 o
   6   3   6        3.37        4.17      0.35 o
   7   3   6     1494.36     1427.78      7.04 o
   8   3   6       25.69       26.37      1.55 o
   9   3   6      933.71      932.47      4.53 o
  10   3   6       15.03       16.71      1.18 o
  11   3   6      413.72      439.58      3.22 o
   0   4   6       90.19      128.31      1.69 o
   1   4   6        0.01        0.27      0.32 o
   2   4   6       89.56       97.53      1.61 o
   3   4   6       40.07       38.06      1.20 o
   4   4   6      198.66      196.35      2.36 o
   5   4   6       23.94       23.84      1.24 o
   6   4   6      209.35      182.74      2.67 o
   7   4   6       14.62       15.34      1.40 o
   8   4   6      147.12      138.21      2.67 o
   9   4   6       15.61       16.07      1.17 o
  10   4   6       79.59       79.53      1.77 o
  11   4   6        4.09        2.58      0.22 o
   1   5   6     1144.32     1427.88    200.70 o
   2   5   6        0.02        0.30      0.19 o
   3   5   6     1321.05     1229.54      5.80 o
   4   5   6        0.66        1.20      0.23 o
   5   5   6     1049.83      993.53      5.76 o
   6   5   6       13.80       14.69      1.38 o
   7   5   6      951.31      895.54      6.00 o
   8   5   6       24.24       25.37      1.18 o
   9   5   6      483.77      482.35      3.36 o
  10   5   6       30.16       31.31      1.29 o
   0   6   6      257.25      246.50      2.74 o
   1   6   6       15.40       15.83      0.79 o
   2   6   6      281.49      266.09      2.93 o
   3   6   6       15.09       16.71      1.24 o
   4   6   6      339.30      318.15      3.40 o
   5   6   6       32.96       32.77      1.55 o
   6   6   6      330.36      319.14      3.69 o
   7   6   6       19.31       19.96      0.91 o
   8   6   6      223.50      224.80      2.36 o
   9   6   6        4.85        6.00      1.04 o
  10   6   6      118.69      125.62      1.87 o
   1   7   6      422.22      534.56    128.29 o
   2   7   6        0.10        0.81      0.27 o
   3   7   6      408.12      385.15      3.83 o
   4   7   6        0.03       -0.27      0.27 o
   5   7   6      509.11      488.54      4.52 o
   6   7   6        9.21       10.34      0.92 o
   7   7   6      331.15      329.03      2.77 o
   8   7   6       17.48       17.73      1.18 o
   9   7   6      250.05      254.34      2.43 o
   0   8   6      386.53      379.99      3.91 o
   1   8   6        0.42        0.92      0.36 o
   2   8   6      462.98      455.10      4.33 o
   3   8   6       23.92       26.53      1.60 o
   4   8   6      426.57      428.81      4.24 o
   5   8   6       14.67       17.69      1.11 o
   6   8   6      377.52      377.61      2.93 o
   7   8   6        7.03        6.12      1.08 o
   8   8   6      271.21      287.20      2.52 o
   1   9   6      108.61      167.44     57.73 o
   2   9   6        2.35        2.52      0.20 o
   3   9   6      142.10      137.40      1.98 o
   4   9   6        0.06        0.05      0.18 o
   5   9   6      128.76      132.79      1.91 o
   6   9   6        0.16        1.96      0.19 o
   7   9   6      137.60      141.20      1.90 o
   0  10   6      476.82      494.19      3.28 o
   1  10   6        2.62        3.15      0.18 o
   2  10   6      394.05      408.44      2.97 o
   3  10   6        5.78        6.13      1.01 o
   4  10   6      418.04      418.51      3.00 o
   5  10   6        7.12        9.67      0.97 o
   6  10   6      328.04      337.28      2.62 o
   1  11   6       29.89       48.12     15.57 o
   2  11   6        0.58        0.17      0.17 o
   3  11   6       34.98       35.97      1.17 o
   4  11   6        4.00        2.31      0.19 o
   0  12   6      279.10      286.97      2.29 o
   1  12   6        0.68        1.15      0.38 o
   1   0   7      369.29      339.26     16.35 o
   3   0   7       43.73       36.86      1.00 o
   5   0   7       14.04       18.86      1.08 o
   7   0   7       16.13       19.37      1.29 o
   9   0   7      147.79      147.71      1.97 o
  11   0   7        5.05        6.13      1.05 o
   1   1   7      128.06      120.64      2.81 o
   2   1   7       47.47       47.77      3.98 o
   3   1   7       10.07       10.82      0.55 o
   4   1   7      167.67      158.08      4.77 o
   5   1   7      214.69      200.15      1.68 o
   6   1   7       21.84       21.31      0.88 o
   7   1   7       26.80       22.86      3.57 o
   8   1   7       25.27       24.45      1.09 o
   9   1   7       65.54       63.98      1.26 o
  10   1   7        0.87        1.14      0.73 o
  11   1   7        0.10        0.68      0.28 o
   0   2   7      323.61      290.14      2.20 o
   1   2   7      118.12      104.53      1.87 o
   2   2   7       21.50       25.04      0.92 o
   3   2   7      162.99      139.50      1.79 o
   4   2   7      171.90      163.74      2.07 o
   5   2   7        8.94        6.55      1.04 o
   6   2   7       75.82       81.19      1.85 o
   7   2   7       29.09       29.48      1.49 o
   8   2   7       26.36       25.41      1.68 o
   9   2   7       12.14       13.57      1.11 o
  10   2   7       46.58       50.68      1.49 o
  11   2   7      110.13      117.67      1.84 o
   1   3   7      253.36      241.85      1.54 o
   2   3   7      121.65      114.41      1.65 o
   3   3   7      453.00      418.76      3.11 o
   4   3   7        2.84        4.06      0.89 o
   5   3   7       19.75       22.58      1.23 o
   6   3   7      129.16      123.65      2.20 o
   7   3   7      219.99      221.86      3.08 o
   8   3   7        6.32        6.14      1.38 o
   9   3   7        7.01        9.42      1.13 o
  10   3   7        7.81        8.44      1.12 o
  11   3   7       52.51       55.29      1.54 o
   0   4   7       32.91       39.04      1.16 o
   1   4   7       79.89       80.78      7.62 o
   2   4   7      627.09      599.79      3.76 o
   3   4   7        1.29        2.62      0.27 o
   4   4   7      135.30      139.28      2.15 o
   5   4   7       13.35       12.05      1.20 o
   6   4   7      219.76      214.45      2.95 o
   7   4   7        4.52        5.14      0.44 o
   8   4   7      185.54      194.52      1.79 o
   9   4   7       38.38       39.19      1.35 o
  10   4   7       12.52       12.78      1.18 o
   1   5   7      527.08      506.59     16.91 o
   2   5   7        0.43        1.13      0.20 o
   3   5   7      275.96      284.56      3.00 o
   4   5   7      151.64      140.62      2.37 o
   5   5   7      287.51      288.79      3.33 o
   6   5   7       24.52       27.12      1.51 o
   7   5   7       67.01       72.92      2.12 o
   8   5   7       30.99       30.07      1.29 o
   9   5   7      113.32      116.71      1.90 o
  10   5   7       16.25       16.96      1.17 o
   0   6   7      671.66      648.68      4.41 o
   1   6   7        0.37        3.26      0.70 o
   2   6   7       68.42       76.30      1.85 o
   3   6   7       21.48       18.28      1.35 o
   4   6   7      459.23      458.42      4.19 o
   5   6   7        2.61        1.94      0.31 o
   6   6   7      213.85      226.48      3.20 o
   7   6   7        0.43        1.63      0.19 o
   8   6   7       89.70       92.38      1.68 o
   9   6   7        3.64        2.37      0.21 o
  10   6   7      136.17      142.83      1.90 o
   1   7   7      411.22      412.66      9.60 o
   2   7   7       34.76       34.50      1.60 o
   3   7   7      247.63      250.19      3.27 o
   4   7   7       18.16       21.23      1.46 o
   5   7   7      189.93      195.77      3.06 o
   6   7   7       46.41       47.52      1.36 o
   7   7   7       79.69       79.68      1.62 o
   8   7   7       47.92       50.41      1.41 o
   9   7   7       61.50       67.10      1.45 o
   0   8   7       24.06       25.47      1.57 o
   1   8   7        1.55        4.06      2.50 o
   2   8   7      348.35      345.05      3.84 o
   3   8   7       23.20       21.00      1.58 o
   4   8   7       88.94       93.44      1.37 o
   5   8   7        7.70        7.46      1.04 o
   6   8   7      174.16      180.41      2.12 o
   7   8   7        0.28        0.65      0.19 o
   8   8   7      127.02      129.62      1.87 o
   1   9   7      169.32      172.70      2.01 o
   2   9   7        3.01        3.01      0.24 o
   3   9   7      206.90      214.46      2.28 o
   4   9   7       17.25       17.61      1.10 o
   5   9   7       27.75       27.25      1.22 o
   6   9   7       29.80       31.73      1.23 o
   7   9   7       83.79       88.55      1.55 o
   0  10   7      104.09      103.06      1.70 o
   1  10   7       27.46       28.83      0.87 o
   2  10   7       12.63       13.12      1.07 o
   3  10   7        0.25        0.36      0.17 o
   4  10   7      103.85      105.28      1.66 o
   5  10   7       12.43       11.87      1.03 o
   6  10   7       48.73       47.22      1.30 o
   1  11   7       79.76       81.03      1.52 o
   2  11   7        0.60        0.36      0.16 o
   3  11   7        9.90        9.19      0.94 o
   4  11   7        4.12        5.38      0.84 o
   0   0   8     4224.31     4382.49      8.79 o
   2   0   8     4373.10     4130.04      8.69 o
   4   0   8     2217.33     2186.86      7.13 o
   6   0   8     1447.05     1525.48      6.97 o
   8   0   8      943.85      951.49      6.24 o
  10   0   8      568.12      558.41      3.59 o
   1   1   8      190.74      228.40     13.94 o
   2   1   8        2.85        2.42      0.28 o
   3   1   8       49.84       88.46      1.77 o
   4   1   8        4.71        3.73      0.20 o
   5   1   8        7.47       72.56     27.18 o
   6   1   8       12.95       12.97      0.89 o
   7   1   8        0.53       54.03      4.10 o
   8   1   8        0.35       -0.09      0.56 o
   9   1   8       12.12       36.21      3.83 o
  10   1   8        7.28        7.92      0.78 o
  11   1   8       27.79        9.96      1.22 o
   0   2   8     4383.55     4500.24      9.26 o
   1   2   8        7.57        7.54      0.55 o
   2   2   8     2903.57     2915.83      7.69 o
   3   2   8        2.59        3.46      0.81 o
   4   2   8     2194.31     2109.35      7.34 o
   5   2   8       11.01       11.35      1.09 o
   6   2   8     1175.29     1133.74      6.20 o
   7   2   8        6.08        5.71      0.47 o
   8   2   8      755.84      724.81      5.64 o
   9   2   8        1.84        2.50      0.22 o
  10   2   8      594.65      596.62      3.75 o
  11   2   8        4.62        5.03      1.08 o
   1   3   8      244.36      256.68     22.64 o
   2   3   8        1.62        0.78      0.19 o
   3   3   8      149.86      232.52      2.57 o
   4   3   8        7.89        5.90      1.02 o
   5   3   8       18.18       51.92      1.68 o
   6   3   8        0.40       -0.21      0.21 o
   7   3   8       30.14       37.80      1.96 o
   8   3   8       28.27       29.50      1.02 o
   9   3   8       18.51       14.86      1.23 o
  10   3   8        7.78        6.55      1.15 o
   0   4   8     2054.26     2182.95      7.17 o
   1   4   8        0.38        0.25      0.11 o
   2   4   8     2066.51     1979.11      7.16 o
   3   4   8       36.02       36.52      1.36 o
   4   4   8     1163.87     1098.41      5.83 o
   5   4   8       15.07       17.37      1.28 o
   6   4   8      781.26      721.50      5.27 o
   7   4   8       12.17       12.54      1.50 o
   8   4   8      518.58      509.45      3.37 o
   9   4   8       12.19       11.53      1.19 o
  10   4   8      342.37      352.43      2.85 o
   1   5   8      421.01      392.06     15.21 o
   2   5   8        0.08       -0.20      0.20 o
   3   5   8      202.19      168.36      2.55 o
   4   5   8        0.02        0.62      0.24 o
   5   5   8      171.52      151.65      2.65 o
   6   5   8       15.54       16.07      1.47 o
   7   5   8       47.04       40.26      1.34 o
   8   5   8       13.62       14.30      1.12 o
   9   5   8       89.23       87.47      1.75 o
  10   5   8       28.32       29.26      1.27 o
   0   6   8     1026.11     1168.27      6.08 o
   1   6   8       19.18       18.11      0.92 o
   2   6   8      804.49      745.97      5.08 o
   3   6   8        7.09        8.23      1.26 o
   4   6   8      590.55      555.75      4.69 o
   5   6   8       30.88       31.91      1.65 o
   6   6   8      348.53      331.99      4.27 o
   7   6   8       13.80       15.39      1.10 o
   8   6   8      250.42      247.51      2.49 o
   9   6   8        2.98        4.61      0.96 o
   1   7   8      491.17      447.42      5.03 o
   2   7   8        0.38        0.58      0.28 o
   3   7   8      439.58      410.01      4.14 o
   4   7   8        0.06        1.04      0.30 o
   5   7   8      183.28      177.77      1.73 o
   6   7   8        4.69        7.45      1.01 o
   7   7   8      196.11      201.34      2.25 o
   8   7   8       16.43       16.81      1.12 o
   9   7   8       86.83       91.55      1.57 o
   0   8   8      349.46      402.14      4.11 o
   1   8   8        0.21        3.48      1.81 o
   2   8   8      281.76      245.36      3.37 o
   3   8   8       27.28       29.50      1.48 o
   4   8   8      202.74      201.88      2.25 o
   5   8   8        8.83        9.01      1.08 o
   6   8   8      133.73      130.42      1.88 o
   7   8   8        5.80        6.15      1.05 o
   8   8   8       90.59       93.47      1.55 o
   1   9   8      527.40      529.98      2.39 o
   2   9   8        1.86        1.80      0.22 o
   3   9   8      367.02      365.45      2.84 o
   4   9   8        0.01        1.38      0.20 o
   5   9   8      326.85      333.92      2.69 o
   6   9   8        0.16        0.39      0.16 o
   7   9   8      151.14      157.29      1.85 o
   0  10   8       79.16      117.04      1.80 o
   1  10   8        5.94        6.63      0.72 o
   2  10   8       99.81       93.70      1.66 o
   3  10   8        2.15        1.92      0.20 o
   4  10   8       53.72       48.73      1.35 o
   5  10   8        7.91        8.51      0.97 o
   1  11   8      365.54      365.51      2.51 o
   2  11   8        0.42        0.48      0.15 o
   3  11   8      331.94      335.40      2.39 o
   1   0   9       68.68       59.11      0.91 o
   3   0   9      104.83       90.78      1.62 o
   5   0   9        6.56        7.72      1.14 o
   7   0   9       30.49       29.10      1.71 o
   9   0   9       13.18       11.96      1.13 o
   1   1   9       10.60       12.04      0.70 o
   2   1   9       65.53       66.86      5.28 o
   3   1   9      120.09      106.35      7.48 o
   4   1   9       47.34       45.01      2.87 o
   5   1   9       13.33       11.82      0.87 o
   6   1   9       63.05       62.32      1.66 o
   7   1   9       81.88       77.56      1.74 o
   8   1   9        2.51        6.84      2.08 o
   9   1   9        3.78        3.78      0.19 o
  10   1   9        4.12        4.73      0.72 o
   0   2   9       15.69       18.48      1.01 o
   1   2   9      108.97      102.06      9.35 o
   2   2   9      164.67      146.04      1.97 o
   3   2   9        7.16        7.23      1.02 o
   4   2   9       44.44       46.22      1.44 o
   5   2   9        7.80        7.07      1.18 o
   6   2   9       61.71       66.18      1.86 o
   7   2   9        8.40        7.26      1.41 o
   8   2   9       52.89       57.47      1.46 o
   9   2   9       76.49       80.16      1.65 o
  10   2   9        4.42        6.50      1.11 o
   1   3   9      267.69      251.07      1.80 o
   2   3   9        6.43        9.36      0.97 o
   3   3   9       68.23       72.95      1.71 o
   4   3   9      134.03      122.15      2.18 o
   5   3   9      212.05      211.47      2.87 o
   6   3   9        0.02        0.33      0.27 o
   7   3   9        6.84       10.88      1.50 o
   8   3   9       25.33       25.62      1.22 o
   9   3   9       75.73       78.92      1.65 o
  10   3   9        1.57        2.60      0.22 o
   0   4   9      448.10      414.40      3.37 o
   1   4   9        8.25       13.94      3.48 o
   2   4   9       64.32       68.87      1.68 o
   3   4   9       44.36       42.94      1.51 o
   4   4   9      302.46      299.65      3.35 o
   5   4   9        0.02       -0.25      0.25 o
   6   4   9      155.44      164.95      2.79 o
   7   4   9        4.21        3.81      0.28 o
   8   4   9       61.37       64.07      1.52 o
   9   4   9        6.65        7.05      1.13 o
  10   4   9       89.82      100.17      1.74 o
   1   5   9      314.22      308.27     10.43 o
   2   5   9       50.46       46.33      1.64 o
   3   5   9      284.64      280.50      3.23 o
   4   5   9        1.50        2.23      0.34 o
   5   5   9       97.12      103.23      2.37 o
   6   5   9       64.24       60.84      2.11 o
   7   5   9      114.37      119.23      1.86 o
   8   5   9       18.95       18.44      1.21 o
   9   5   9       31.26       36.70      1.36 o
   0   6   9       49.42       57.92      1.79 o
   1   6   9        4.62        6.46      4.22 o
   2   6   9      424.45      421.49      4.00 o
   3   6   9        6.74        7.80      1.25 o
   4   6   9      129.13      143.09      2.67 o
   5   6   9        8.66        8.74      1.44 o
   6   6   9      196.40      206.61      2.26 o
   7   6   9        0.15        0.69      0.18 o
   8   6   9      157.13      168.41      2.10 o
   9   6   9        1.44        1.69      0.17 o
   1   7   9      260.75      263.77      2.36 o
   2   7   9        1.12        1.11      0.29 o
   3   7   9      217.37      227.36      3.20 o
   4   7   9       44.19       44.12      1.10 o
   5   7   9       87.44       91.06      1.68 o
   6   7   9       22.12       22.55      1.17 o
   7   7   9       70.49       74.85      1.54 o
   8   7   9        6.06        6.24      1.05 o
   0   8   9      254.79      261.46      2.42 o
   1   8   9       11.75       16.82      2.10 o
   2   8   9       43.96       50.57      1.33 o
   3   8   9        2.23        0.79      0.19 o
   4   8   9      212.22      219.88      2.29 o
   5   8   9        8.30        9.93      1.01 o
   6   8   9      112.17      118.88      1.76 o
   7   8   9        5.07        5.18      1.03 o
   1   9   9      155.78      162.37      1.43 o
   2   9   9        5.65        5.32      0.95 o
   3   9   9       53.77       53.70      1.40 o
   4   9   9        6.75        9.33      1.01 o
   5   9   9       89.66       94.39      1.59 o
   6   9   9        5.38        4.80      0.96 o
   0  10   9       10.02        7.95      1.07 o
   1  10   9        6.04       11.31      3.80 o
   2  10   9       78.91       80.47      1.48 o
   3  10   9       20.12       19.03      1.06 o
   4  10   9       32.19       30.48      1.17 o
   1  11   9       28.98       28.12      0.76 o
   0   0  10       62.06       96.58      1.71 o
   2   0  10       68.94      100.26      1.73 o
   4   0  10        8.98       47.58      1.59 o
   6   0  10       98.94      134.76      2.55 o
   8   0  10       98.57      103.51      2.19 o
  10   0  10        9.38       -0.35      0.35 o
   1   1  10     1851.54     1773.13     29.25 o
   2   1  10        9.93        7.77      0.83 o
   3   1  10     1787.96     1654.02     46.48 o
   4   1  10       27.91       26.25      0.96 o
   5   1  10     1856.23     1777.92     20.33 o
   6   1  10       18.30       16.92      1.77 o
   7   1  10     1227.43     1190.71     33.28 o
   8   1  10       27.60       27.60      1.42 o
   9   1  10      789.58      770.28      2.89 o
  10   1  10        1.16        1.71      0.13 o
   0   2  10       67.99      116.11      1.87 o
   1   2  10        4.47        4.18      0.62 o
   2   2  10        2.46       55.47      1.51 o
   3   2  10       18.92       14.34      1.19 o
   4   2  10      127.35      178.40      2.67 o
   5   2  10        2.67        3.04      0.32 o
   6   2  10       93.43      131.06      2.85 o
   7   2  10        2.52        3.17      0.55 o
   8   2  10       64.57       52.46      2.02 o
   9   2  10        6.65        6.06      1.11 o
  10   2  10       71.73       54.59      1.76 o
   1   3  10     1227.99     1273.54     13.71 o
   2   3  10        4.66        3.46      0.31 o
   3   3  10     1573.64     1533.40      6.98 o
   4   3  10        8.14        4.89      0.40 o
   5   3  10     1075.11     1002.03      6.14 o
   6   3  10       34.90       33.60      1.73 o
   7   3  10     1179.79     1138.79      4.94 o
   8   3  10        0.04        1.10      0.20 o
   9   3  10      489.54      492.07      3.32 o
  10   3  10       26.08       28.62      1.26 o
   0   4  10       13.97       61.27      1.65 o
   1   4  10       39.99       34.70      1.01 o
   2   4  10      148.89      193.00      2.71 o
   3   4  10        0.05        0.22      0.26 o
   4   4  10       96.06      102.55      2.35 o
   5   4  10       27.64       28.48      1.63 o
   6   4  10      184.34      162.17      2.75 o
   7   4  10       13.17       15.29      1.11 o
   8   4  10      138.08      128.06      1.95 o
   9   4  10        0.29       -0.01      0.18 o
   1   5  10      753.19      872.48     36.65 o
   2   5  10        1.42        1.87      0.28 o
   3   5  10      570.26      536.06      4.52 o
   4   5  10        4.61        6.03      1.30 o
   5   5  10      968.47      920.95      6.15 o
   6   5  10        0.55        0.56      0.19 o
   7   5  10      407.88      391.50      3.00 o
   8   5  10       29.28       31.13      1.29 o
   9   5  10      440.04      451.17      3.09 o
   0   6  10      200.91      199.90      2.91 o
   1   6  10       11.23       11.18      0.93 o
   2   6  10      175.44      149.51      2.66 o
   3   6  10       56.05       59.57      1.94 o
   4   6  10      263.93      238.97      1.93 o
   5   6  10        6.47        6.73      1.02 o
   6   6  10      223.10      213.94      2.29 o
   7   6  10        6.40        8.59      1.11 o
   8   6  10      172.23      168.85      2.01 o
   1   7  10      236.74      317.77     36.55 o
   2   7  10        0.80       -0.20      0.36 o
   3   7  10      413.64      385.37      2.93 o
   4   7  10        0.18        0.83      0.17 o
   5   7  10      194.57      179.20      2.13 o
   6   7  10        2.49        2.40      0.22 o
   7   7  10      379.21      378.98      2.80 o
   0   8  10      320.72      314.81      2.66 o
   1   8  10       28.48       29.20      0.95 o
   2   8  10      257.48      246.72      2.39 o
   3   8  10        0.09        3.17      0.25 o
   4   8  10      310.01      306.90      2.64 o
   5   8  10       21.09       25.19      1.14 o
   6   8  10      269.17      262.93      2.36 o
   1   9  10      101.46      161.87     48.64 o
   2   9  10        0.00        0.13      0.15 o
   3   9  10       65.09       53.45      1.42 o
   4   9  10        4.82        7.54      0.92 o
   5   9  10      168.03      157.57      1.87 o
   0  10  10      209.62      207.61      2.10 o
   1  10  10        1.87        1.27      0.57 o
   2  10  10      345.49      355.93      2.57 o
   3  10  10       16.55       18.67      1.00 o
   1   0  11       42.14       38.11      1.65 o
   3   0  11        0.54        1.33      0.23 o
   5   0  11        1.98        5.06      1.27 o
   7   0  11        9.27       11.34      1.06 o
   9   0  11       61.77       62.51      1.51 o
   1   1  11       35.19       33.68      0.64 o
   2   1  11       24.46       24.55      0.87 o
   3   1  11        0.85        2.34      0.19 o
   4   1  11       67.29       67.67      4.99 o
   5   1  11       47.25       45.68      1.27 o
   6   1  11       16.90       22.67      1.13 o
   7   1  11        0.98        1.75      0.16 o
   8   1  11        8.17       10.16      1.17 o
   9   1  11       15.50       14.72      0.80 o
   0   2  11       85.06       78.82      1.74 o
   1   2  11        6.53        8.72      0.74 o
   2   2  11       23.82       27.00      1.34 o
   3   2  11       31.72       30.95      1.41 o
   4   2  11       63.73       64.63      1.85 o
   5   2  11        0.37        2.60      0.33 o
   6   2  11       39.09       42.85      1.84 o
   7   2  11       13.63       16.56      1.18 o
   8   2  11       16.40       16.76      1.18 o
   9   2  11       13.87       13.50      1.18 o
   1   3  11      132.29      125.81      2.02 o
   2   3  11       38.10       34.05      1.52 o
   3   3  11      158.02      159.25      2.55 o
   4   3  11       11.08       18.11      1.45 o
   5   3  11       29.37       33.94      1.65 o
   6   3  11       40.33       44.04      1.34 o
   7   3  11       70.48       75.27      1.62 o
   8   3  11        0.44        0.74      0.17 o
   9   3  11       10.85       12.18      1.18 o
   0   4  11       49.16       53.40      1.67 o
   1   4  11       13.29       20.05      3.66 o
   2   4  11      202.97      205.74      2.81 o
   3   4  11        1.58        9.29      1.32 o
   4   4  11       90.11       98.12      2.30 o
   5   4  11        3.98        4.65      0.42 o
   6   4  11      105.18      113.80      1.82 o
   7   4  11        2.24        2.73      0.23 o
   8   4  11       83.30       93.98      1.72 o
   9   4  11       17.38       21.37      1.16 o
   1   5  11      249.34      250.60      2.20 o
   2   5  11        1.44        5.51      1.24 o
   3   5  11      157.92      166.10      2.79 o
   4   5  11       45.40       44.29      1.88 o
   5   5  11      117.97      128.49      1.90 o
   6   5  11        1.33        1.22      0.19 o
   7   5  11       45.30       52.05      1.43 o
   8   5  11        4.39        4.56      1.03 o
   0   6  11      215.75      220.12      3.03 o
   1   6  11        1.57       13.50      4.09 o
   2   6  11       65.84       78.25      2.02 o
   3   6  11        8.82        9.17      0.84 o
   4   6  11      182.53      190.99      2.18 o
   5   6  11        3.15        2.88      0.23 o
   6   6  11      115.75      131.27      1.89 o
   7   6  11        0.08        0.70      0.17 o
   8   6  11       55.11       60.52      1.45 o
   1   7  11      213.06      229.72      3.85 o
   2   7  11       10.17        9.95      1.05 o
   3   7  11      129.30      141.58      1.92 o
   4   7  11        0.68        1.24      0.19 o
   5   7  11       94.38      100.84      1.73 o
   6   7  11        8.45        7.58      1.00 o
   7   7  11       38.80       45.04      1.32 o
   0   8  11       28.73       33.50      1.22 o
   1   8  11        0.10        4.74      5.93 o
   2   8  11      118.31      125.35      1.80 o
   3   8  11       11.49       11.23      1.10 o
   4   8  11       61.92       68.41      1.49 o
   5   8  11        4.51        6.56      0.91 o
   6   8  11       83.63       90.66      1.51 o
   1   9  11       97.36      104.33      1.17 o
   2   9  11        0.08       -0.16      0.16 o
   3   9  11       96.54      102.51      1.60 o
   4   9  11        3.21        2.73      0.20 o
   0  10  11       29.56       31.61      1.09 o
   1  10  11        7.56       10.83      2.07 o
   0   0  12     1442.93     1361.56      6.38 o
   2   0  12     2418.99     2276.89      8.38 o
   4   0  12      962.24      939.20      5.84 o
   6   0  12      791.53      831.82      4.22 o
   8   0  12      583.43      588.74      3.58 o
   1   1  12      128.34      180.02      7.68 o
   2   1  12       11.43       10.53      0.80 o
   3   1  12       38.42       93.70      2.30 o
   4   1  12       27.69       24.01      1.06 o
   5   1  12       26.46       71.13      5.00 o
   6   1  12       41.40       40.66      0.94 o
   7   1  12        1.98       14.12     14.63 o
   8   1  12       12.41       13.21      0.76 o
   9   1  12       21.41       -3.77      3.77 o
   0   2  12     2424.83     2355.46      8.59 o
   1   2  12       16.75       14.80      0.86 o
   2   2  12     1135.93     1084.57      6.03 o
   3   2  12        0.26        0.84      0.28 o
   4   2  12     1286.72     1309.46      7.12 o
   5   2  12        8.28        7.36      1.52 o
   6   2  12      619.77      616.35      3.69 o
   7   2  12        4.33        3.73      0.27 o
   8   2  12      375.57      366.34      2.94 o
   9   2  12        0.03       -0.16      0.16 o
   1   3  12      142.61      173.14      7.81 o
   2   3  12        6.39        6.59      1.19 o
   3   3  12      165.34      181.81      3.47 o
   4   3  12       19.83       16.93      1.55 o
   5   3  12        5.95       21.06      1.60 o
   6   3  12        6.45        5.17      1.06 o
   7   3  12       63.51       37.75      1.89 o
   8   3  12       36.15       38.10      1.34 o
   0   4  12      911.75      898.27      5.65 o
   1   4  12       16.88       15.05      1.05 o
   2   4  12     1238.10     1241.10      6.88 o
   3   4  12       46.89       44.28      1.85 o
   4   4  12      575.75      577.10      3.55 o
   5   4  12        3.13        5.23      1.02 o
   6   4  12      454.61      435.27      3.14 o
   7   4  12        3.13        4.12      0.27 o
   8   4  12      313.91      308.52      2.64 o
   1   5  12      309.46      298.69      9.02 o
   2   5  12        0.37        0.34      0.31 o
   3   5  12       89.37       64.39      1.56 o
   4   5  12        1.53        0.96      0.17 o
   5   5  12      207.60      177.27      2.15 o
   6   5  12       14.05       14.73      1.16 o
   7   5  12       11.19        7.57      1.07 o
   8   5  12        2.55        2.53      0.20 o
   0   6  12      613.64      673.37      3.73 o
   1   6  12       49.02       48.97      1.09 o
   2   6  12      460.87      458.24      3.15 o
   3   6  12        0.65        0.50      0.17 o
   4   6  12      365.05      339.88      2.77 o
   5   6  12       26.02       28.49      1.27 o
   6   6  12      200.85      187.14      2.13 o
   7   6  12        9.38       10.70      1.03 o
   1   7  12      280.58      257.79      4.06 o
   2   7  12        0.06       -0.07      0.16 o
   3   7  12      357.66      331.37      2.73 o
   4   7  12        0.50        0.78      0.18 o
   5   7  12       65.11       56.45      1.40 o
   6   7  12        3.61        3.36      0.23 o
   0   8  12      271.44      319.71      2.66 o
   1   8  12       10.34        9.57      0.72 o
   2   8  12      158.43      151.67      1.94 o
   3   8  12       36.95       38.86      1.26 o
   4   8  12      145.64      132.40      1.72 o
   5   8  12        1.52        1.95      0.18 o
   1   9  12      335.88      329.99      4.20 o
   2   9  12        4.39        4.49      0.94 o
   3   9  12      182.19      174.83      1.89 o
   1   0  13        0.39        0.44      0.24 o
   3   0  13        8.57        9.64      1.34 o
   5   0  13        0.20        2.73      0.24 o
   7   0  13       10.34       13.41      1.16 o
   1   1  13       11.45       13.55      0.61 o
   2   1  13       23.04       24.89      0.99 o
   3   1  13       13.08       15.72      0.96 o
   4   1  13       34.28       38.60      0.72 o
   5   1  13        2.77        3.90      1.16 o
   6   1  13       20.11       25.60      1.83 o
   7   1  13        4.97        7.11      1.48 o
   8   1  13        2.49        3.01      0.16 o
   0   2  13       25.17       29.09      1.47 o
   1   2  13        3.71        4.21      0.72 o
   2   2  13       36.85       38.06      1.60 o
   3   2  13        4.74        7.65      1.27 o
   4   2  13       30.62       35.64      1.89 o
   5   2  13        0.55       -0.20      0.20 o
   6   2  13       26.38       30.12      1.26 o
   7   2  13        4.62        4.63      1.09 o
   8   2  13       18.55       21.65      1.22 o
   1   3  13       91.28       90.26      1.47 o
   2   3  13       12.35       14.89      1.42 o
   3   3  13       58.81       61.52      2.07 o
   4   3  13       30.83       33.59      1.23 o
   5   3  13       40.36       50.41      1.38 o
   6   3  13        7.35       11.58      1.11 o
   7   3  13       17.96       22.79      1.21 o
   8   3  13        1.67        2.20      0.19 o
   0   4  13       92.73       92.41      2.21 o
   1   4  13        1.41        8.75      1.55 o
   2   4  13       72.16       83.61      1.25 o
   3   4  13        6.99        7.15      1.04 o
   4   4  13       92.00      103.78      1.72 o
   5   4  13        1.79        2.46      0.24 o
   6   4  13       75.76       93.05      1.68 o
   7   4  13        1.73        2.68      0.21 o
   1   5  13      142.99      157.44      3.17 o
   2   5  13        9.54       10.11      1.02 o
   3   5  13       98.60      112.72      1.78 o
   4   5  13        6.93        8.66      1.05 o
   5   5  13       56.71       68.14      1.51 o
   6   5  13        5.45        6.88      1.01 o
   7   5  13       29.99       34.90      1.30 o
   0   6  13       71.42       81.86      1.55 o
   1   6  13        0.70        4.42      2.78 o
   2   6  13       99.82      112.01      1.73 o
   3   6  13        7.50       12.86      1.09 o
   4   6  13       93.52      110.53      1.75 o
   5   6  13        3.12        3.20      0.23 o
   6   6  13       84.65       96.24      1.60 o
   1   7  13      116.74      131.98      1.30 o
   2   7  13        1.48        1.73      0.19 o
   3   7  13       87.91      101.62      1.65 o
   4   7  13        4.05        4.28      0.94 o
   5   7  13       37.50       41.66      1.29 o
   0   8  13       51.95       56.67      1.35 o
   1   8  13        2.37        4.68      5.92 o
   2   8  13       50.50       59.38      1.35 o
   3   8  13        3.14        2.63      0.20 o
   0   0  14       18.51       57.01      1.78 o
   2   0  14       88.51      127.44      1.42 o
   4   0  14       15.65       37.02      1.41 o
   6   0  14       89.48       71.36      2.22 o
   1   1  14      850.60      725.93     10.76 o
   2   1  14        8.37        6.86      0.74 o
   3   1  14      826.74      782.00     21.70 o
   4   1  14       22.97       22.19      1.49 o
   5   1  14      940.39      956.04     11.22 o
   6   1  14       19.26       17.90      0.83 o
   7   1  14      612.01      620.33     12.37 o
   0   2  14       84.03      131.14      1.45 o
   1   2  14        4.87        4.05      0.44 o
   2   2  14        0.59       39.71      1.37 o
   3   2  14       12.16       10.98      1.08 o
   4   2  14      118.23      114.07      2.47 o
   5   2  14        0.79        0.48      0.17 o
   6   2  14       82.90       36.43      2.33 o
   7   2  14        0.60        0.67      0.16 o
   1   3  14      571.54      552.73      8.30 o
   2   3  14        3.42        3.65      0.25 o
   3   3  14      813.07      838.45      4.22 o
   4   3  14        9.08        8.68      1.05 o
   5   3  14      503.51      522.29      3.42 o
   6   3  14       23.33       23.51      1.26 o
   7   3  14      657.33      674.05      3.67 o
   0   4  14       14.86       46.14      1.38 o
   1   4  14       31.56       30.93      0.83 o
   2   4  14      119.80      117.79      2.23 o
   3   4  14        0.63        1.07      0.19 o
   4   4  14       72.09       45.62      1.83 o
   5   4  14       14.84       18.52      1.17 o
   6   4  14      131.81      102.85      1.85 o
   1   5  14      400.71      444.76      2.15 o
   2   5  14        1.25        0.66      0.17 o
   3   5  14      268.98      285.61      2.57 o
   4   5  14        2.02        2.70      0.22 o
   5   5  14      570.33      570.25      3.37 o
   6   5  14        0.02       -0.02      0.15 o
   0   6  14      122.35      123.95      1.89 o
   1   6  14       13.26       12.30      0.76 o
   2   6  14      113.72       94.89      1.70 o
   3   6  14       38.23       40.31      1.29 o
   4   6  14      163.28      142.39      1.83 o
   5   6  14        1.92        2.26      0.22 o
   1   7  14      130.19      157.84      1.36 o
   2   7  14        1.12        1.92      0.19 o
   3   7  14      258.37      259.94      2.29 o
   0   8  14      196.12      188.45      1.95 o
   1   8  14       22.29       22.58      0.76 o
   1   0  15        0.58        1.59      0.27 o
   3   0  15       13.63       16.42      1.08 o
   5   0  15        0.06        1.52      0.18 o
   7   0  15        5.41        5.45      0.98 o
   1   1  15        6.12        6.87      0.34 o
   2   1  15       15.87       18.14      0.74 o
   3   1  15       13.07       15.89      1.02 o
   4   1  15       21.57       25.27      0.84 o
   5   1  15        0.13        1.91      0.15 o
   6   1  15       13.31       19.03      1.67 o
   0   2  15        9.78       11.76      0.99 o
   1   2  15        8.61       12.05      3.21 o
   2   2  15       22.23       26.41      1.16 o
   3   2  15        0.78        2.15      0.21 o
   4   2  15       14.08       19.89      1.14 o
   5   2  15        2.01        2.98      0.24 o
   6   2  15       15.84       22.00      1.17 o
   1   3  15       63.89       67.98      3.05 o
   2   3  15        7.43        8.14      1.00 o
   3   3  15       30.71       38.02      1.31 o
   4   3  15       23.70       29.20      1.27 o
   5   3  15       36.59       44.05      1.36 o
   6   3  15        2.81        2.23      0.22 o
   0   4  15       56.73       63.41      1.40 o
   1   4  15        0.01        2.34      0.89 o
   2   4  15       28.13       35.71      1.29 o
   3   4  15       10.10       12.51      1.10 o
   4   4  15       56.37       69.26      1.53 o
   5   4  15        0.43        1.17      0.15 o
   1   5  15       92.50      105.13      1.75 o
   2   5  15        8.35       10.22      1.04 o
   3   5  15       75.83       86.47      1.57 o
   4   5  15        2.68        2.36      0.20 o
   0   6  15       22.33       29.97      1.14 o
   1   6  15        2.34        7.72      1.08 o
   2   6  15       62.98       73.75      1.53 o
   3   6  15        2.83        2.90      0.22 o
   1   7  15       85.09       97.89      1.31 o
   0   0  16      689.65      626.72      3.30 o
   2   0  16     1014.67      985.46      4.26 o
   4   0  16      448.94      455.85      3.04 o
   1   1  16      106.76      143.95      3.21 o
   2   1  16        3.33        2.99      0.31 o
   3   1  16       46.01       79.62     14.79 o
   4   1  16        9.00        7.82      0.73 o
   5   1  16       29.17       20.71     16.67 o
   0   2  16     1029.06      978.16      4.26 o
   1   2  16        5.76        5.03      0.66 o
   2   2  16      548.10      549.46      3.34 o
   3   2  16        0.02        0.70      0.18 o
   4   2  16      553.33      578.29      3.45 o
   5   2  16        2.98        2.03      0.20 o
   1   3  16      110.77      131.55     14.88 o
   2   3  16        2.31        2.51      0.20 o
   3   3  16      111.30       72.48      2.33 o
   4   3  16        5.19        5.79      1.02 o
   5   3  16       13.44       -0.41      0.41 o
   0   4  16      460.38      441.90      2.94 o
   1   4  16        4.97        5.17      0.63 o
   2   4  16      552.84      558.38      3.31 o
   3   4  16       17.32       18.89      1.16 o
   4   4  16      283.70      302.07      2.48 o
   1   5  16      181.80      167.40     14.43 o
   2   5  16        0.00       -0.15      0.15 o
   3   5  16       68.15       43.12      1.45 o
   1   0  17       17.77       16.01      0.67 o
   3   0  17        0.09       -0.14      0.14 o
   1   1  17        7.83        8.78      0.56 o
   2   1  17        7.90        9.85      0.67 o
   3   1  17        0.06        0.28      0.50 o
   4   1  17       21.36       25.91      1.02 o
   0   2  17       19.61       22.51      1.01 o
   1   2  17        2.88        4.50      0.59 o
   2   2  17        3.91        5.07      0.96 o
   3   2  17       16.77       15.50      1.09 o
   1   3  17       23.92       29.92      1.05 o
   2   3  17       12.70       13.17      1.06 o
   0   4  17        6.75        9.67      0.92 o
   1   4  17        7.44       10.17      2.58 o
   0   0  18        3.05       29.28      1.01 o
 
